# Supplementary material for: Full-length 16S rRNA gene sequencing by PacBio improves taxonomic resolution in human microbiome samples
Source: BMC Genomics. 2024 Mar 25;25:310. doi: 10.1186/s12864-024-10213-5 (PMC10964587; doi:10.1186/s12864-024-10213-5)
Supplement: Supplementary file 2 — Additional file 2. Supplementary tables. [file 12864_2024_10213_MOESM2_ESM.ods]

## Sheet: S_Table_1_Illumina
Additional Table 1. Species detected by Illumina platform.
TAXONOMY	TOTAL	MockR1-I	MockR2-I	Zymo-I	MockER1-I	MockER2-I	V1F-I	V11F-I	V3F-I	V4F-I	V5F-I	V7F-I	V8F-I	V9F-I	V11G-I	V6G-I	V7G-I	V8G-I	V9G-I	V11S-I	V1G-I	V1S-I	V3G-I	V3S-I	V4G-I	V4S-I	V5G-I	V5S-I	V6S-I	V7S-I	V8S-I	V9S-I
k__Bacteria;p__Firmicutes;c__Bacilli;o__Lactobacillales;f__Streptococcaceae;g__Streptococcus;s__NA	214934	20661	16216	0	8496	8834	557	123	12022	799	5521	84	118	1503	9301	4211	32273	725	2903	10548	1934	5609	2193	10016	2733	6917	643	6464	6685	11850	10047	14948
k__Bacteria;p__Fusobacteriota;c__Fusobacteriia;o__Fusobacteriales;f__Fusobacteriaceae;g__Fusobacterium;s__nucleatum	153726	14524	11158	0	9600	10508	0	0	0	0	0	0	0	0	4384	2720	21148	6241	1062	6052	3482	6428	2606	295	9106	6653	6752	5165	9443	7314	8450	635
k__Bacteria;p__Firmicutes;c__Clostridia;o__Oscillospirales;f__Ruminococcaceae;g__Faecalibacterium;s__prausnitzii	121605	0	0	0	0	0	6748	3007	314	14032	58722	16567	6042	16157	14	0	0	2	0	0	0	0	0	0	0	0	0	0	0	0	0	0
k__Bacteria;p__Verrucomicrobiota;c__Verrucomicrobiae;o__Verrucomicrobiales;f__Akkermansiaceae;g__Akkermansia;s__muciniphila	84245	0	0	0	0	0	0	1397	81590	7	0	0	0	1251	0	0	0	0	0	0	0	0	0	0	0	0	0	0	0	0	0	0
k__Bacteria;p__Firmicutes;c__Bacilli;o__Erysipelotrichales;f__Erysipelatoclostridiaceae;g__Catenibacterium;s__mitsuokai	61710	0	0	0	0	0	0	0	56441	0	0	1924	3345	0	0	0	0	0	0	0	0	0	0	0	0	0	0	0	0	0	0	0
k__Bacteria;p__Bacteroidota;c__Bacteroidia;o__Bacteroidales;f__Porphyromonadaceae;g__Porphyromonas;s__gingivalis	60666	0	0	0	0	0	0	0	0	0	0	0	0	0	3105	0	0	7482	716	7410	5257	5313	0	0	7690	662	8373	3873	0	0	10223	562
k__Bacteria;p__Fusobacteriota;c__Fusobacteriia;o__Fusobacteriales;f__Fusobacteriaceae;g__Fusobacterium;s__NA	55507	9940	7901	0	6941	7011	0	0	0	0	0	0	0	0	1426	407	497	802	1360	1247	1986	1470	4906	691	2266	1255	1417	1071	817	567	802	727
k__Bacteria;p__Firmicutes;c__Negativicutes;o__Veillonellales-Selenomonadales;f__Veillonellaceae;g__Dialister;s__invisus	52926	0	0	0	0	0	0	0	0	35495	6	6764	0	3357	92	333	819	1176	246	113	186	832	224	37	580	793	0	488	291	435	351	308
k__Bacteria;p__Firmicutes;c__Clostridia;o__Peptostreptococcales-Tissierellales;f__Family XI;g__Parvimonas;s__micra	48513	0	0	0	0	0	0	0	0	7	0	0	2	0	9828	6495	10771	982	363	2966	24	130	47	485	839	999	5264	1651	4273	2312	746	329
k__Bacteria;p__Actinobacteriota;c__Actinobacteria;o__Micrococcales;f__Micrococcaceae;g__Rothia;s__dentocariosa	47825	13461	10052	0	10789	9111	0	0	0	9	12	0	0	0	0	0	0	0	39	0	45	345	0	220	459	349	1043	1657	0	0	86	148
k__Bacteria;p__Firmicutes;c__Bacilli;o__Lactobacillales;f__Streptococcaceae;g__Streptococcus;s__mutans	46496	0	0	0	22987	23509	0	0	0	0	0	0	0	0	0	0	0	0	0	0	0	0	0	0	0	0	0	0	0	0	0	0
k__Bacteria;p__Firmicutes;c__Bacilli;o__Lactobacillales;f__Listeriaceae;g__Listeria;s__NA	44735	0	0	44735	0	0	0	0	0	0	0	0	0	0	0	0	0	0	0	0	0	0	0	0	0	0	0	0	0	0	0	0
k__Bacteria;p__Firmicutes;c__Clostridia;o__Peptostreptococcales-Tissierellales;f__Peptostreptococcaceae;g__Filifactor;s__alocis	44307	0	0	0	0	0	0	0	0	0	0	0	0	0	0	0	7990	4049	3492	0	3958	3261	0	0	5404	1595	6579	1764	0	2307	3508	400
k__Bacteria;p__Firmicutes;c__Clostridia;o__Oscillospirales;f__Ruminococcaceae;g__Subdoligranulum;s__NA	44089	0	0	0	0	0	440	364	3312	23842	5175	1298	403	9243	12	0	0	0	0	0	0	0	0	0	0	0	0	0	0	0	0	0
k__Bacteria;p__Firmicutes;c__Clostridia;o__Clostridia UCG-014;f__NA;g__NA;s__NA	42859	0	0	0	0	0	461	3877	579	3662	2323	4661	14097	9558	62	11	30	145	292	191	68	148	573	261	115	307	0	86	113	593	342	304
k__Bacteria;p__Firmicutes;c__Clostridia;o__Lachnospirales;f__Lachnospiraceae;g__Agathobacter;s__NA	39257	0	0	0	0	0	3373	439	10566	7843	14970	519	1547	0	0	0	0	0	0	0	0	0	0	0	0	0	0	0	0	0	0	0
k__Bacteria;p__Proteobacteria;c__Gammaproteobacteria;o__Burkholderiales;f__Neisseriaceae;g__Neisseria;s__sicca	39134	22213	16921	0	0	0	0	0	0	0	0	0	0	0	0	0	0	0	0	0	0	0	0	0	0	0	0	0	0	0	0	0
k__Bacteria;p__Firmicutes;c__Clostridia;o__Oscillospirales;f__[Eubacterium] coprostanoligenes group;g__NA;s__NA	35798	0	0	0	0	0	215	100	4	21196	359	7892	3217	2769	0	0	0	0	0	0	0	7	0	0	0	0	0	0	0	0	39	0
k__Bacteria;p__Actinobacteriota;c__Actinobacteria;o__Bifidobacteriales;f__Bifidobacteriaceae;g__Bifidobacterium;s__longum	35786	0	0	0	0	0	155	0	6231	22988	2609	623	0	3180	0	0	0	0	0	0	0	0	0	0	0	0	0	0	0	0	0	0
k__Bacteria;p__Firmicutes;c__Clostridia;o__Christensenellales;f__Christensenellaceae;g__Christensenellaceae R-7 group;s__NA	31795	0	0	0	0	0	298	87	142	15207	0	1100	12790	2123	0	0	0	0	0	0	0	0	0	0	0	0	0	0	0	0	48	0
k__Bacteria;p__Spirochaetota;c__Spirochaetia;o__Spirochaetales;f__Spirochaetaceae;g__Treponema;s__NA	30746	0	0	0	0	0	0	0	0	0	0	0	0	0	0	64	1743	2452	2451	0	2455	3985	1102	111	9	54	2649	3110	257	3159	6221	924
k__Bacteria;p__Actinobacteriota;c__Actinobacteria;o__Bifidobacteriales;f__Bifidobacteriaceae;g__Bifidobacterium;s__NA	30509	0	0	0	0	0	256	136	3199	12677	0	0	9511	4726	0	0	0	0	0	0	0	4	0	0	0	0	0	0	0	0	0	0
k__Bacteria;p__Bacteroidota;c__Bacteroidia;o__Bacteroidales;f__Porphyromonadaceae;g__Porphyromonas;s__endodontalis	30261	0	0	0	0	0	0	0	0	0	0	0	0	0	931	527	1357	1424	1656	2175	1344	4435	630	107	3504	1533	1141	2370	1366	1516	3241	1004
k__Bacteria;p__Bacteroidota;c__Bacteroidia;o__Bacteroidales;f__Porphyromonadaceae;g__Porphyromonas;s__NA	29669	0	0	0	0	0	0	0	0	0	0	0	0	0	19	3301	9710	45	3977	36	124	78	991	694	400	225	0	0	5318	2997	247	1507
k__Bacteria;p__Fusobacteriota;c__Fusobacteriia;o__Fusobacteriales;f__Leptotrichiaceae;g__Leptotrichia;s__NA	27755	0	0	0	0	0	0	0	0	0	0	0	0	0	958	483	1313	3114	4525	1275	2700	647	3876	779	2067	1868	17	1162	776	417	672	1106
k__Bacteria;p__Firmicutes;c__Clostridia;o__Oscillospirales;f__Oscillospiraceae;g__UCG-002;s__NA	26266	0	0	0	0	0	1276	2189	15	4054	837	4258	8493	5144	0	0	0	0	0	0	0	0	0	0	0	0	0	0	0	0	0	0
k__Bacteria;p__Bacteroidota;c__Bacteroidia;o__Bacteroidales;f__Prevotellaceae;g__Prevotella_7;s__NA	25158	0	0	0	0	0	0	0	0	0	0	225	299	0	730	1389	537	4136	3571	1328	1189	1866	566	1056	758	302	112	1564	469	495	2760	1806
k__Bacteria;p__Proteobacteria;c__Gammaproteobacteria;o__Pseudomonadales;f__Pseudomonadaceae;g__Pseudomonas;s__NA	24865	0	0	24865	0	0	0	0	0	0	0	0	0	0	0	0	0	0	0	0	0	0	0	0	0	0	0	0	0	0	0	0
k__Bacteria;p__Firmicutes;c__Clostridia;o__Oscillospirales;f__Ruminococcaceae;g__Subdoligranulum;s__variabile	23608	0	0	0	0	0	317	197	350	5290	11813	2928	465	2248	0	0	0	0	0	0	0	0	0	0	0	0	0	0	0	0	0	0
k__Bacteria;p__Firmicutes;c__Clostridia;o__Lachnospirales;f__Lachnospiraceae;g__Dorea;s__formicigenerans	23417	0	0	0	0	0	443	87	15346	2365	2075	2288	578	235	0	0	0	0	0	0	0	0	0	0	0	0	0	0	0	0	0	0
k__Bacteria;p__Synergistota;c__Synergistia;o__Synergistales;f__Synergistaceae;g__Fretibacterium;s__feline	23383	0	0	0	0	0	0	0	0	0	0	0	0	0	855	3758	113	2113	1535	163	1399	621	467	0	1954	194	7199	835	1414	86	646	31
k__Bacteria;p__Bacteroidota;c__Bacteroidia;o__Bacteroidales;f__Prevotellaceae;g__Prevotella;s__intermedia	22260	0	0	0	0	0	0	0	0	0	0	0	0	0	0	707	10474	928	1213	0	646	905	3143	238	0	0	874	754	510	430	774	664
k__Bacteria;p__Bacteroidota;c__Bacteroidia;o__Bacteroidales;f__Tannerellaceae;g__Tannerella;s__forsythia	22256	0	0	0	0	0	0	0	0	0	0	0	0	0	817	1060	1451	1368	1207	804	1421	1578	563	25	2566	969	2378	1284	2659	685	1125	296
k__Bacteria;p__Actinobacteriota;c__Actinobacteria;o__Actinomycetales;f__Actinomycetaceae;g__Actinomyces;s__NA	22144	4255	3923	0	3037	2973	23	0	89	69	136	32	63	48	539	472	393	62	311	555	616	105	13	389	79	334	195	1246	498	442	186	1061
k__Bacteria;p__Firmicutes;c__Clostridia;o__Lachnospirales;f__Lachnospiraceae;g__Coprococcus;s__comes	21598	0	0	0	0	0	987	129	1410	5038	10846	1062	1715	411	0	0	0	0	0	0	0	0	0	0	0	0	0	0	0	0	0	0
k__Bacteria;p__Bacteroidota;c__Bacteroidia;o__Bacteroidales;f__Prevotellaceae;g__Prevotella;s__NA	21506	0	0	0	0	0	0	0	0	0	0	0	0	0	264	25	8676	902	409	148	548	585	1851	205	633	58	140	585	112	2536	3545	284
k__Bacteria;p__Firmicutes;c__Clostridia;o__Oscillospirales;f__Ruminococcaceae;g__CAG-352;s__NA	21119	0	0	0	0	0	119	1484	0	0	0	0	0	19516	0	0	0	0	0	0	0	0	0	0	0	0	0	0	0	0	0	0
k__Bacteria;p__Actinobacteriota;c__Coriobacteriia;o__Coriobacteriales;f__Coriobacteriaceae;g__Collinsella;s__aerofaciens	20813	0	0	0	0	0	539	98	4514	2935	10657	101	1969	0	0	0	0	0	0	0	0	0	0	0	0	0	0	0	0	0	0	0
k__Bacteria;p__Firmicutes;c__Clostridia;o__Lachnospirales;f__Lachnospiraceae;g__Dorea;s__longicatena	20203	0	0	0	0	0	67	177	8757	1325	4654	403	2086	2734	0	0	0	0	0	0	0	0	0	0	0	0	0	0	0	0	0	0
k__Bacteria;p__Firmicutes;c__Clostridia;o__Lachnospirales;f__Lachnospiraceae;g__Blautia;s__NA	20127	0	0	0	0	0	21	61	1583	1066	8000	438	133	8816	9	0	0	0	0	0	0	0	0	0	0	0	0	0	0	0	0	0
k__Bacteria;p__Bacteroidota;c__Bacteroidia;o__Bacteroidales;f__Prevotellaceae;g__Prevotella_9;s__copri	19178	0	0	2	0	0	0	0	0	0	0	13473	5703	0	0	0	0	0	0	0	0	0	0	0	0	0	0	0	0	0	0	0
k__Bacteria;p__Firmicutes;c__Clostridia;o__Peptostreptococcales-Tissierellales;f__Anaerovoracaceae;g__[Eubacterium] saphenum group;s__saphenum	19022	0	0	0	0	0	0	0	0	0	0	0	0	0	0	4921	0	360	991	0	2696	636	0	0	364	282	4519	740	2887	0	493	133
k__Bacteria;p__Firmicutes;c__Clostridia;o__Lachnospirales;f__Lachnospiraceae;g__NA;s__NA	18865	0	0	0	0	0	54	294	5035	2004	1876	1439	2227	956	0	374	0	509	1792	0	476	395	289	11	444	89	2	0	40	10	332	217
k__Bacteria;p__Proteobacteria;c__Gammaproteobacteria;o__Burkholderiales;f__Neisseriaceae;g__Neisseria;s__NA	18286	0	0	0	0	0	0	0	0	0	0	0	0	0	439	239	327	0	181	878	40	1220	3010	3432	220	896	5	0	2143	2753	554	1949
k__Bacteria;p__Proteobacteria;c__Gammaproteobacteria;o__Enterobacterales;f__Enterobacteriaceae;g__Escherichia-Shigella;s__NA	17935	0	0	686	0	0	0	11	9732	6054	0	1181	70	195	0	0	0	0	0	6	0	0	0	0	0	0	0	0	0	0	0	0
k__Bacteria;p__Firmicutes;c__Bacilli;o__Erysipelotrichales;f__Erysipelatoclostridiaceae;g__Erysipelotrichaceae UCG-003;s__bacterium_GAM147	17578	0	0	0	0	0	63	139	293	4200	12830	0	26	27	0	0	0	0	0	0	0	0	0	0	0	0	0	0	0	0	0	0
k__Bacteria;p__Bacteroidota;c__Bacteroidia;o__Bacteroidales;f__Prevotellaceae;g__Prevotella;s__oris	17244	0	0	0	0	0	0	0	0	0	0	0	0	0	1515	209	10481	867	49	1256	163	277	340	45	0	24	30	0	437	1053	322	176
k__Bacteria;p__Desulfobacterota;c__Desulfobulbia;o__Desulfobulbales;f__Desulfobulbaceae;g__Desulfobulbus;s__NA	17091	0	0	0	0	0	0	0	0	0	0	0	0	0	1187	3129	1333	1623	1110	106	1509	137	272	6	627	94	5159	218	239	45	245	52
k__Bacteria;p__Firmicutes;c__Clostridia;o__Lachnospirales;f__Lachnospiraceae;g__[Ruminococcus] gnavus group;s__gnavus	16362	0	0	0	0	0	1100	0	15238	10	14	0	0	0	0	0	0	0	0	0	0	0	0	0	0	0	0	0	0	0	0	0
k__Bacteria;p__Firmicutes;c__Bacilli;o__Erysipelotrichales;f__Erysipelatoclostridiaceae;g__Erysipelotrichaceae UCG-003;s__NA	16036	0	0	0	0	0	168	90	69	22	12437	0	26	3224	0	0	0	0	0	0	0	0	0	0	0	0	0	0	0	0	0	0
k__Bacteria;p__Firmicutes;c__Clostridia;o__Lachnospirales;f__Lachnospiraceae;g__CAG-56;s__NA	15187	0	0	0	0	0	2880	61	806	0	10648	120	188	484	0	0	0	0	0	0	0	0	0	0	0	0	0	0	0	0	0	0
k__Bacteria;p__Firmicutes;c__Negativicutes;o__Veillonellales-Selenomonadales;f__Veillonellaceae;g__Veillonella;s__NA	14619	0	0	0	0	0	0	0	0	70	73	0	0	13	831	83	3371	451	184	925	64	435	597	865	791	910	31	1292	608	1082	1010	933
k__Bacteria;p__Bacteroidota;c__Bacteroidia;o__Bacteroidales;f__Prevotellaceae;g__Alloprevotella;s__NA	14481	0	0	0	0	0	0	0	0	0	0	2252	1375	0	159	2	24	8	785	299	9	47	5576	1660	600	158	0	76	91	50	76	1234
k__Bacteria;p__Spirochaetota;c__Spirochaetia;o__Spirochaetales;f__Spirochaetaceae;g__Treponema;s__denticola	14147	0	0	0	0	0	0	0	0	0	0	0	0	0	0	159	603	1080	1898	0	1150	1576	226	17	2244	1357	842	574	653	403	967	398
k__Bacteria;p__Bacteroidota;c__Bacteroidia;o__Bacteroidales;f__Prevotellaceae;g__Prevotella;s__nigrescens	14089	0	0	0	0	0	0	0	0	0	0	0	0	0	2830	117	1884	2561	218	584	376	488	2893	91	1484	105	0	0	34	53	221	150
k__Bacteria;p__Proteobacteria;c__Gammaproteobacteria;o__Enterobacterales;f__Pasteurellaceae;g__Haemophilus;s__NA	13889	0	0	0	0	11	0	0	0	0	0	0	0	0	78	0	37	13	177	990	12	619	492	1223	0	311	12	1641	177	2738	1369	3989
k__Bacteria;p__Firmicutes;c__Clostridia;o__Peptococcales;f__Peptococcaceae;g__Peptococcus;s__NA	13751	0	0	0	0	0	0	0	0	0	0	53	165	8	0	716	5345	978	2634	10	599	46	551	9	508	0	1594	66	54	63	198	154
k__Bacteria;p__Bacteroidota;c__Bacteroidia;o__Bacteroidales;f__Porphyromonadaceae;g__Porphyromonas;s__pasteri	13565	0	0	0	0	0	0	0	0	0	0	0	0	0	72	42	0	8	330	147	0	43	2693	4976	67	406	0	840	492	566	330	2553
k__Bacteria;p__Firmicutes;c__Negativicutes;o__Veillonellales-Selenomonadales;f__Selenomonadaceae;g__Selenomonas;s__sputigena	13498	0	0	0	0	0	0	0	0	0	0	0	0	0	1878	3811	900	1877	866	254	343	598	1068	23	93	144	82	88	727	354	149	243
k__Bacteria;p__Firmicutes;c__Clostridia;o__Peptostreptococcales-Tissierellales;f__Anaerovoracaceae;g__[Eubacterium] brachy group;s__brachy	13305	0	0	0	0	0	0	0	0	0	0	0	0	0	2581	2	4299	186	51	419	206	20	162	0	801	257	3063	386	0	768	104	0
k__Bacteria;p__Firmicutes;c__Clostridia;o__Peptostreptococcales-Tissierellales;f__Peptostreptococcaceae;g__Peptostreptococcus;s__stomatis	12685	0	0	0	0	0	0	0	0	0	0	0	0	0	1493	1585	2249	711	769	235	461	1112	113	55	116	732	0	209	1325	857	374	289
k__Bacteria;p__Firmicutes;c__Bacilli;o__Lactobacillales;f__Carnobacteriaceae;g__Granulicatella;s__NA	12267	0	0	0	0	0	34	0	160	10	268	0	7	21	9	144	211	10	221	585	41	296	579	2231	52	415	55	1564	966	1761	631	1996
k__Bacteria;p__Actinobacteriota;c__Actinobacteria;o__Micrococcales;f__Micrococcaceae;g__Rothia;s__mucilaginosa	12159	0	0	0	0	0	0	0	16	0	0	0	0	0	37	153	0	11	116	2132	0	1810	120	2267	9	395	63	1244	1115	0	840	1831
k__Bacteria;p__Firmicutes;c__Clostridia;o__Lachnospirales;f__Lachnospiraceae;g__[Ruminococcus] torques group;s__NA	11834	0	0	0	0	0	330	5	200	458	5965	133	2153	2590	0	0	0	0	0	0	0	0	0	0	0	0	0	0	0	0	0	0
k__Bacteria;p__Firmicutes;c__Clostridia;o__Oscillospirales;f__Ruminococcaceae;g__Ruminococcus;s__bromii	11441	0	0	0	0	0	401	0	4906	4223	0	715	1173	0	13	0	0	0	0	10	0	0	0	0	0	0	0	0	0	0	0	0
k__Bacteria;p__Firmicutes;c__Clostridia;o__Oscillospirales;f__Ruminococcaceae;g__NA;s__NA	11327	0	0	0	0	0	116	459	206	910	231	616	8504	285	0	0	0	0	0	0	0	0	0	0	0	0	0	0	0	0	0	0
k__Bacteria;p__Bacteroidota;c__Bacteroidia;o__Bacteroidales;f__Prevotellaceae;g__Alloprevotella;s__tannerae	11233	0	0	0	0	0	0	0	0	0	0	0	0	0	2126	43	3261	826	402	1484	73	255	0	73	1324	249	0	73	170	35	586	253
k__Bacteria;p__Firmicutes;c__Clostridia;o__Lachnospirales;f__Lachnospiraceae;g__Catonella;s__morbi	11150	0	0	0	0	0	0	0	0	0	0	0	0	0	210	24	2288	692	1672	262	98	396	2129	0	931	369	0	117	19	403	1287	253
k__Bacteria;p__Chloroflexi;c__Anaerolineae;o__Anaerolineales;f__Anaerolineaceae;g__Flexilinea;s__NA	11118	0	0	0	0	0	0	0	0	0	0	0	0	0	937	2945	973	1185	1312	63	640	82	111	0	1035	90	1301	77	229	18	71	49
k__Bacteria;p__Firmicutes;c__Clostridia;o__Lachnospirales;f__Lachnospiraceae;g__Roseburia;s__NA	11075	0	0	0	0	0	1147	235	4328	1583	156	596	970	2060	0	0	0	0	0	0	0	0	0	0	0	0	0	0	0	0	0	0
k__Bacteria;p__Campylobacterota;c__Campylobacteria;o__Campylobacterales;f__Campylobacteraceae;g__Campylobacter;s__NA	11042	0	0	0	0	0	0	0	0	0	0	0	0	0	150	90	1506	710	367	277	850	1618	429	82	679	529	522	526	381	723	1408	195
k__Bacteria;p__Synergistota;c__Synergistia;o__Synergistales;f__Synergistaceae;g__Fretibacterium;s__NA	10870	0	0	0	0	0	0	0	0	0	0	0	0	0	1380	744	70	546	1444	592	1005	805	969	16	1935	490	194	91	136	0	316	137
k__Bacteria;p__Firmicutes;c__Bacilli;o__Staphylococcales;f__Gemellaceae;g__Gemella;s__morbillorum	10788	0	0	0	0	0	0	0	173	0	29	0	0	0	73	691	1436	0	653	88	199	355	1486	792	439	954	137	280	925	1145	26	907
k__Bacteria;p__Bacteroidota;c__Bacteroidia;o__Bacteroidales;f__Bacteroidaceae;g__Bacteroides;s__uniformis	10684	0	0	0	0	0	969	722	101	4029	17	193	4010	643	0	0	0	0	0	0	0	0	0	0	0	0	0	0	0	0	0	0
k__Bacteria;p__Firmicutes;c__Clostridia;o__Lachnospirales;f__Lachnospiraceae;g__Blautia;s__massiliensis	10627	0	0	0	0	0	15	31	253	4136	2753	309	506	2620	4	0	0	0	0	0	0	0	0	0	0	0	0	0	0	0	0	0
k__Bacteria;p__Firmicutes;c__Clostridia;o__Lachnospirales;f__Lachnospiraceae;g__Oribacterium;s__NA	10275	0	0	0	0	0	0	0	0	0	0	0	0	0	130	526	7035	905	77	90	57	125	110	0	157	135	19	128	358	291	112	20
k__Bacteria;p__Firmicutes;c__Clostridia;o__Peptostreptococcales-Tissierellales;f__Anaerovoracaceae;g__[Eubacterium] nodatum group;s__NA	10256	0	0	0	0	0	8	0	8	150	8	0	48	23	597	193	304	1068	617	124	2390	806	170	226	514	447	804	375	34	761	374	207
k__Bacteria;p__Firmicutes;c__Negativicutes;o__Veillonellales-Selenomonadales;f__Selenomonadaceae;g__Centipeda;s__NA	10086	0	0	0	0	0	0	0	0	0	0	0	0	0	563	216	669	1557	754	93	401	762	1982	33	211	642	776	304	273	221	313	316
k__Bacteria;p__Firmicutes;c__Clostridia;o__Peptostreptococcales-Tissierellales;f__Anaerovoracaceae;g__NA;s__NA	10051	0	0	0	0	0	0	0	0	0	0	0	29	0	710	1398	303	674	507	350	1398	401	154	6	701	158	1851	272	418	160	467	94
k__Bacteria;p__Synergistota;c__Synergistia;o__Synergistales;f__Synergistaceae;g__Fretibacterium;s__fastidiosum	9996	0	0	0	0	0	0	0	0	0	0	0	0	0	809	2390	52	797	431	309	279	203	144	0	913	183	1878	335	961	36	230	46
k__Bacteria;p__Bacteroidota;c__Bacteroidia;o__Bacteroidales;f__Prevotellaceae;g__Prevotella_7;s__melaninogenica	9773	0	0	0	0	0	0	0	0	0	0	0	0	0	0	8	282	315	224	750	35	41	664	1245	0	222	0	914	759	0	526	3788
k__Bacteria;p__Patescibacteria;c__Saccharimonadia;o__Saccharimonadales;f__Saccharimonadaceae;g__NA;s__NA	9761	0	0	0	0	0	8	0	49	56	13	0	20	0	451	652	482	937	1055	199	529	499	534	78	545	775	29	215	532	800	282	1021
k__Bacteria;p__Bacteroidota;c__Bacteroidia;o__Bacteroidales;f__Bacteroidaceae;g__Bacteroides;s__NA	9365	0	0	0	0	0	359	2868	10	3506	16	279	195	1887	0	4	0	38	12	14	15	104	0	0	0	0	0	0	17	0	22	19
k__Bacteria;p__Firmicutes;c__Clostridia;o__Lachnospirales;f__Lachnospiraceae;g__[Ruminococcus] torques group;s__lactaris	8788	0	0	0	0	0	697	192	6203	0	356	0	0	1340	0	0	0	0	0	0	0	0	0	0	0	0	0	0	0	0	0	0
k__Bacteria;p__Actinobacteriota;c__Actinobacteria;o__Micrococcales;f__Micrococcaceae;g__Rothia;s__NA	8601	0	0	0	563	518	0	0	0	0	0	0	0	59	19	38	50	0	165	547	221	193	23	103	120	415	0	604	113	2929	2	1919
k__Bacteria;p__Proteobacteria;c__Gammaproteobacteria;o__Enterobacterales;f__Succinivibrionaceae;g__Succinivibrio;s__dextrinosolvens	8571	0	0	0	0	0	0	0	0	0	0	0	8571	0	0	0	0	0	0	0	0	0	0	0	0	0	0	0	0	0	0	0
k__Bacteria;p__Firmicutes;c__Clostridia;o__Monoglobales;f__Monoglobaceae;g__Monoglobus;s__NA	8460	0	0	0	0	0	190	347	740	415	3343	2933	259	233	0	0	0	0	0	0	0	0	0	0	0	0	0	0	0	0	0	0
k__Bacteria;p__Firmicutes;c__Bacilli;o__Staphylococcales;f__Gemellaceae;g__Gemella;s__sanguinis	8240	0	0	0	0	0	28	0	133	0	120	0	10	23	0	83	37	0	80	155	0	702	46	990	0	148	23	1555	609	1426	565	1507
k__Bacteria;p__Firmicutes;c__Clostridia;o__Lachnospirales;f__Lachnospiraceae;g__Lachnoclostridium;s__NA	8127	0	0	0	0	0	199	44	4227	279	2663	226	173	277	0	0	0	0	0	0	39	0	0	0	0	0	0	0	0	0	0	0
k__Bacteria;p__Fusobacteriota;c__Fusobacteriia;o__Fusobacteriales;f__Leptotrichiaceae;g__Leptotrichia;s__buccalis	7962	0	0	0	0	0	0	0	0	0	0	0	0	0	3812	0	27	0	1322	90	1025	103	328	0	587	198	0	0	0	81	21	368
k__Bacteria;p__Firmicutes;c__Bacilli;o__Lactobacillales;f__Streptococcaceae;g__Streptococcus;s__cristatus	7699	0	0	0	0	0	0	16	102	5	79	0	7	16	579	2276	0	0	417	297	332	291	485	324	331	274	21	480	411	99	403	454
k__Bacteria;p__Firmicutes;c__Negativicutes;o__Veillonellales-Selenomonadales;f__Selenomonadaceae;g__Selenomonas;s__NA	7595	0	0	0	0	0	0	0	0	0	0	0	0	0	335	501	1231	849	582	141	871	861	274	32	182	350	140	210	310	148	256	322
k__Bacteria;p__Firmicutes;c__Clostridia;o__Lachnospirales;f__Lachnospiraceae;g__Fusicatenibacter;s__saccharivorans	7586	0	0	0	0	0	63	261	510	327	441	40	197	5747	0	0	0	0	0	0	0	0	0	0	0	0	0	0	0	0	0	0
k__Bacteria;p__Firmicutes;c__Bacilli;o__Erysipelotrichales;f__Erysipelotrichaceae;g__Holdemanella;s__biformis	7563	0	0	0	0	0	0	0	0	0	0	4138	3425	0	0	0	0	0	0	0	0	0	0	0	0	0	0	0	0	0	0	0
k__Bacteria;p__Actinobacteriota;c__Actinobacteria;o__Corynebacteriales;f__Corynebacteriaceae;g__Corynebacterium;s__matruchotii	7486	0	0	0	0	0	0	0	0	0	0	0	0	0	1298	520	0	6	1501	322	491	127	446	193	943	438	25	254	174	39	88	621
k__Bacteria;p__Proteobacteria;c__Gammaproteobacteria;o__Burkholderiales;f__Neisseriaceae;g__Neisseria;s__flavescens	7313	0	0	0	0	0	0	0	0	0	0	0	0	0	0	0	0	0	0	0	0	1218	167	5124	0	0	0	804	0	0	0	0
k__Bacteria;p__Firmicutes;c__Negativicutes;o__Acidaminococcales;f__Acidaminococcaceae;g__Phascolarctobacterium;s__succinatutens	7153	0	0	0	0	0	0	0	0	0	0	0	7153	0	0	0	0	0	0	0	0	0	0	0	0	0	0	0	0	0	0	0
k__Bacteria;p__Firmicutes;c__Clostridia;o__Lachnospirales;f__Lachnospiraceae;g__Coprococcus;s__eutactus	7049	0	0	0	0	0	0	168	0	0	826	5636	419	0	0	0	0	0	0	0	0	0	0	0	0	0	0	0	0	0	0	0
k__Bacteria;p__Firmicutes;c__Clostridia;o__Lachnospirales;f__Lachnospiraceae;g__[Eubacterium] ruminantium group;s__ruminantium	7045	0	0	0	0	0	32	138	0	841	0	639	5395	0	0	0	0	0	0	0	0	0	0	0	0	0	0	0	0	0	0	0
k__Bacteria;p__Firmicutes;c__Negativicutes;o__Veillonellales-Selenomonadales;f__Veillonellaceae;g__NA;s__NA	6984	0	0	0	0	0	0	0	0	0	0	0	0	0	1066	1477	523	174	161	884	12	138	0	0	58	205	328	168	1245	329	155	61
k__Bacteria;p__Firmicutes;c__Clostridia;o__Oscillospirales;f__Ruminococcaceae;g__Ruminococcus;s__bicirculans	6916	0	0	0	0	0	17	541	0	33	5815	501	0	4	5	0	0	0	0	0	0	0	0	0	0	0	0	0	0	0	0	0
k__Bacteria;p__Firmicutes;c__Clostridia;o__Lachnospirales;f__Lachnospiraceae;g__Lachnospiraceae NK4A136 group;s__NA	6767	0	0	0	0	0	0	223	47	1762	2106	403	1387	839	0	0	0	0	0	0	0	0	0	0	0	0	0	0	0	0	0	0
k__Bacteria;p__Patescibacteria;c__Saccharimonadia;o__Saccharimonadales;f__NA;g__NA;s__NA	6582	0	0	0	0	0	10	0	59	30	163	0	11	0	131	50	0	1351	719	128	48	228	789	278	282	561	0	317	114	187	312	814
k__Bacteria;p__Firmicutes;c__Bacilli;o__Staphylococcales;f__Gemellaceae;g__Gemella;s__NA	6441	0	0	0	0	0	0	0	208	16	0	0	0	0	82	0	73	30	312	685	0	215	332	879	65	973	0	188	200	280	595	1308
k__Bacteria;p__Firmicutes;c__Clostridia;o__Peptostreptococcales-Tissierellales;f__Family XI;g__W5053;s__NA	6205	0	0	0	0	0	0	0	0	0	0	0	0	0	1605	0	0	0	594	162	625	281	0	0	0	0	2787	116	0	0	0	35
k__Bacteria;p__Patescibacteria;c__Saccharimonadia;o__Saccharimonadales;f__Saccharimonadaceae;g__TM7x;s__NA	6037	0	0	0	0	0	0	0	143	80	34	0	32	19	116	180	32	40	418	560	372	170	356	239	161	1164	0	170	330	217	165	1039
k__Bacteria;p__Firmicutes;c__Clostridia;o__Lachnospirales;f__Lachnospiraceae;g__Lachnospiraceae NK4A136 group;s__bacterium_GAM79	5995	0	0	0	0	0	40	274	15	169	333	3499	207	1458	0	0	0	0	0	0	0	0	0	0	0	0	0	0	0	0	0	0
k__Bacteria;p__Firmicutes;c__Clostridia;o__Lachnospirales;f__Lachnospiraceae;g__Tyzzerella;s__NA	5979	0	0	0	0	0	6	316	464	0	5193	0	0	0	0	0	0	0	0	0	0	0	0	0	0	0	0	0	0	0	0	0
k__Bacteria;p__Bacteroidota;c__Bacteroidia;o__Flavobacteriales;f__Flavobacteriaceae;g__Capnocytophaga;s__NA	5908	0	0	0	0	0	0	0	0	0	0	0	0	0	505	0	174	181	128	131	135	210	691	657	371	765	0	169	203	1375	104	109
k__Bacteria;p__Firmicutes;c__Clostridia;o__Lachnospirales;f__Lachnospiraceae;g__Moryella;s__NA	5900	0	0	0	0	0	0	0	0	0	0	0	0	0	170	1994	0	506	451	50	429	136	0	0	627	71	751	50	536	0	112	17
k__Bacteria;p__Firmicutes;c__Clostridia;o__Peptostreptococcales-Tissierellales;f__Peptostreptococcaceae;g__Romboutsia;s__NA	5893	0	0	0	0	0	116	8	357	346	4553	71	401	41	0	0	0	0	0	0	0	0	0	0	0	0	0	0	0	0	0	0
k__Bacteria;p__Proteobacteria;c__Gammaproteobacteria;o__Enterobacterales;f__Pasteurellaceae;g__Aggregatibacter;s__actinomycetemcomitans	5715	0	0	0	0	0	0	0	0	0	0	0	0	0	0	0	4219	0	0	0	0	0	0	0	0	0	0	0	0	1496	0	0
k__Bacteria;p__Firmicutes;c__Negativicutes;o__Veillonellales-Selenomonadales;f__Veillonellaceae;g__Veillonella;s__dispar	5709	0	0	0	0	0	0	0	0	0	62	0	0	0	0	0	0	0	0	2562	0	0	0	416	0	684	0	1238	0	0	303	444
k__Bacteria;p__Firmicutes;c__Clostridia;o__Oscillospirales;f__Oscillospiraceae;g__UCG-005;s__NA	5682	0	0	0	0	0	37	455	87	873	129	1349	1746	1006	0	0	0	0	0	0	0	0	0	0	0	0	0	0	0	0	0	0
k__Bacteria;p__Bacteroidota;c__Bacteroidia;o__Bacteroidales;f__Paludibacteraceae;g__F0058;s__NA	5664	0	0	0	0	0	0	0	0	0	0	0	0	0	44	29	136	484	728	126	608	673	807	67	92	383	62	463	83	223	517	139
k__Bacteria;p__Fusobacteriota;c__Fusobacteriia;o__Fusobacteriales;f__Fusobacteriaceae;g__Fusobacterium;s__periodonticum	5647	0	0	0	0	0	0	0	0	0	0	0	0	0	0	0	113	0	233	186	0	147	62	1398	0	480	0	597	274	518	82	1557
k__Bacteria;p__Fusobacteriota;c__Fusobacteriia;o__Fusobacteriales;f__Leptotrichiaceae;g__Leptotrichia;s__trevisanii	5574	0	0	0	0	0	0	0	0	0	0	0	0	0	0	0	4707	231	29	0	0	0	71	0	103	0	0	0	0	378	55	0
k__Bacteria;p__Firmicutes;c__Clostridia;o__Lachnospirales;f__Lachnospiraceae;g__[Eubacterium] ventriosum group;s__ventriosum	5572	0	0	0	0	0	159	21	0	1904	3002	0	60	426	0	0	0	0	0	0	0	0	0	0	0	0	0	0	0	0	0	0
k__Bacteria;p__Firmicutes;c__Clostridia;o__Lachnospirales;f__Lachnospiraceae;g__Lachnoanaerobaculum;s__NA	5264	0	0	0	0	0	0	0	0	0	0	0	0	0	596	83	65	459	798	214	442	105	173	121	67	165	1428	332	21	0	89	106
k__Bacteria;p__Spirochaetota;c__Spirochaetia;o__Spirochaetales;f__Spirochaetaceae;g__Treponema;s__socranskii	5077	0	0	0	0	0	0	0	0	0	0	0	0	0	130	186	459	369	236	366	239	437	130	0	664	324	151	100	656	221	276	133
k__Bacteria;p__Firmicutes;c__Bacilli;o__Erysipelotrichales;f__Erysipelotrichaceae;g__Solobacterium;s__moorei	4998	0	0	0	0	0	0	0	45	70	112	0	30	13	430	70	1099	74	108	199	15	128	50	560	130	462	0	376	284	232	95	416
k__Bacteria;p__Firmicutes;c__Clostridia;o__Lachnospirales;f__Lachnospiraceae;g__Johnsonella;s__NA	4962	0	0	0	0	0	0	0	0	0	0	0	0	0	83	277	276	116	1090	120	691	443	585	233	548	132	0	35	75	52	39	167
k__Bacteria;p__Firmicutes;c__Bacilli;o__Acholeplasmatales;f__Acholeplasmataceae;g__Acholeplasma;s__NA	4918	0	0	0	0	0	0	0	0	0	0	0	0	0	0	0	0	253	356	0	358	321	263	14	0	0	0	0	0	0	3194	159
k__Bacteria;p__Desulfobacterota;c__Desulfovibrionia;o__Desulfovibrionales;f__Desulfovibrionaceae;g__Bilophila;s__wadsworthia	4917	0	0	0	0	0	203	6	1105	3220	30	153	116	84	0	0	0	0	0	0	0	0	0	0	0	0	0	0	0	0	0	0
k__Bacteria;p__Proteobacteria;c__Gammaproteobacteria;o__Enterobacterales;f__Enterobacteriaceae;g__Klebsiella;s__NA	4908	0	0	0	0	0	4898	0	0	0	0	0	0	0	0	0	0	0	0	0	0	10	0	0	0	0	0	0	0	0	0	0
k__Bacteria;p__Firmicutes;c__Negativicutes;o__Acidaminococcales;f__Acidaminococcaceae;g__Phascolarctobacterium;s__faecium	4813	0	0	0	0	0	0	391	96	56	2895	115	0	1250	0	0	0	0	0	0	10	0	0	0	0	0	0	0	0	0	0	0
k__Bacteria;p__Actinobacteriota;c__Coriobacteriia;o__Coriobacteriales;f__Eggerthellaceae;g__Senegalimassilia;s__anaerobia	4769	0	0	0	0	0	0	0	0	0	4547	0	222	0	0	0	0	0	0	0	0	0	0	0	0	0	0	0	0	0	0	0
k__Bacteria;p__Firmicutes;c__Clostridia;o__Lachnospirales;f__Lachnospiraceae;g__Roseburia;s__inulinivorans	4607	0	0	0	0	0	0	61	137	0	2969	606	461	373	0	0	0	0	0	0	0	0	0	0	0	0	0	0	0	0	0	0
k__Bacteria;p__Bacteroidota;c__Bacteroidia;o__Bacteroidales;f__Bacteroidaceae;g__Bacteroides;s__vulgatus	4566	0	0	0	0	0	1162	0	0	0	186	263	636	2311	8	0	0	0	0	0	0	0	0	0	0	0	0	0	0	0	0	0
k__Bacteria;p__Firmicutes;c__Negativicutes;o__Veillonellales-Selenomonadales;f__Veillonellaceae;g__Anaeroglobus;s__geminatus	4460	0	0	0	0	0	0	0	0	0	0	0	0	0	860	292	32	652	66	158	15	119	947	23	283	173	14	349	180	91	137	69
k__Bacteria;p__Firmicutes;c__Clostridia;o__Lachnospirales;f__Lachnospiraceae;g__Lachnospiraceae UCG-010;s__NA	4325	0	0	0	0	0	145	29	1438	374	953	792	282	312	0	0	0	0	0	0	0	0	0	0	0	0	0	0	0	0	0	0
k__Bacteria;p__Firmicutes;c__Clostridia;o__Lachnospirales;f__Lachnospiraceae;g__[Eubacterium] eligens group;s__eligens	4171	0	0	0	0	0	14	140	0	1269	21	635	693	1399	0	0	0	0	0	0	0	0	0	0	0	0	0	0	0	0	0	0
k__Bacteria;p__Bacteroidota;c__Bacteroidia;o__Bacteroidales;f__Tannerellaceae;g__Tannerella;s__NA	4147	0	0	0	0	0	0	0	0	0	0	0	0	0	594	210	144	261	434	94	198	316	250	80	432	317	0	98	246	182	42	249
k__Bacteria;p__Firmicutes;c__Clostridia;o__Lachnospirales;f__Defluviitaleaceae;g__Defluviitaleaceae UCG-011;s__NA	4143	0	0	0	0	0	0	2	5	16	0	0	141	84	0	0	0	417	252	0	323	638	68	0	198	111	448	571	0	196	588	85
k__Bacteria;p__Bacteroidota;c__Bacteroidia;o__Sphingobacteriales;f__Lentimicrobiaceae;g__Lentimicrobium;s__NA	4090	0	0	0	0	0	0	0	0	0	0	0	0	0	0	0	6	209	814	0	492	1361	186	31	38	42	240	191	0	101	154	225
k__Bacteria;p__Firmicutes;c__Negativicutes;o__Veillonellales-Selenomonadales;f__Veillonellaceae;g__Veillonella;s__atypica	4011	0	0	0	0	0	0	0	0	0	31	0	0	0	30	0	0	91	0	1329	0	0	89	200	0	616	0	743	165	0	158	559
k__Bacteria;p__Firmicutes;c__Clostridia;o__Peptostreptococcales-Tissierellales;f__Anaerovoracaceae;g__Family XIII UCG-001;s__NA	3873	0	0	0	0	0	324	27	1090	29	5	0	41	165	121	282	99	404	319	38	61	68	53	4	158	34	284	50	64	49	83	21
k__Bacteria;p__Spirochaetota;c__Spirochaetia;o__Spirochaetales;f__Spirochaetaceae;g__Treponema;s__maltophilum	3864	0	0	0	0	0	0	0	0	0	0	0	0	0	0	176	285	342	265	0	183	205	104	12	703	172	336	151	563	104	201	62
k__Bacteria;p__Fusobacteriota;c__Fusobacteriia;o__Fusobacteriales;f__Leptotrichiaceae;g__Oceanivirga;s__NA	3618	0	0	0	0	0	0	0	0	0	0	0	0	0	0	0	0	142	425	0	0	0	0	0	0	0	0	0	0	0	2790	261
k__Bacteria;p__Firmicutes;c__Clostridia;o__Lachnospirales;f__Lachnospiraceae;g__Blautia;s__obeum	3468	0	0	0	0	0	0	45	236	524	2293	202	0	168	0	0	0	0	0	0	0	0	0	0	0	0	0	0	0	0	0	0
k__Bacteria;p__Firmicutes;c__Clostridia;o__Lachnospirales;f__Lachnospiraceae;g__Roseburia;s__intestinalis	3407	0	0	0	0	0	0	92	195	0	3020	0	0	100	0	0	0	0	0	0	0	0	0	0	0	0	0	0	0	0	0	0
k__Bacteria;p__Firmicutes;c__Clostridia;o__Lachnospirales;f__Lachnospiraceae;g__Blautia;s__faecis	3390	0	0	0	0	0	0	0	88	170	1237	96	152	1647	0	0	0	0	0	0	0	0	0	0	0	0	0	0	0	0	0	0
k__Bacteria;p__Firmicutes;c__Clostridia;o__Peptostreptococcales-Tissierellales;f__Family XI;g__NA;s__NA	3305	0	0	0	0	0	0	0	0	0	0	0	0	0	0	0	0	764	1444	0	15	30	0	0	0	0	0	0	0	0	850	202
k__Bacteria;p__Firmicutes;c__Bacilli;o__Mycoplasmatales;f__Mycoplasmataceae;g__Mycoplasma;s__NA	3304	0	0	0	0	0	0	0	0	0	0	0	0	0	126	76	6	47	0	546	35	40	0	0	282	101	903	328	324	56	428	6
k__Bacteria;p__Bacteroidota;c__Bacteroidia;o__Bacteroidales;f__Porphyromonadaceae;g__Porphyromonas;s__catoniae	3207	0	0	0	0	0	0	0	0	0	0	0	0	0	122	17	883	0	77	11	59	50	645	295	311	255	0	0	163	210	16	93
k__Bacteria;p__Fusobacteriota;c__Fusobacteriia;o__Fusobacteriales;f__Leptotrichiaceae;g__Leptotrichia;s__wadei	3197	0	0	0	0	0	0	0	0	0	0	0	0	0	1055	312	147	74	58	244	0	0	772	19	15	53	0	0	169	157	30	92
k__Bacteria;p__Firmicutes;c__Clostridia;o__Oscillospirales;f__Oscillospiraceae;g__NK4A214 group;s__NA	3192	0	0	0	0	0	229	30	0	334	0	685	1847	67	0	0	0	0	0	0	0	0	0	0	0	0	0	0	0	0	0	0
k__Bacteria;p__Firmicutes;c__Clostridia;o__Oscillospirales;f__Ruminococcaceae;g__Ruminococcus;s__NA	3158	0	0	0	0	0	5	1575	2	68	2	1371	130	2	0	0	0	0	0	0	3	0	0	0	0	0	0	0	0	0	0	0
k__Bacteria;p__Bacteroidota;c__Bacteroidia;o__Bacteroidales;f__Bacteroidaceae;g__Bacteroides;s__coprocola	3107	0	0	0	0	0	2642	0	331	0	0	0	0	134	0	0	0	0	0	0	0	0	0	0	0	0	0	0	0	0	0	0
k__Bacteria;p__Firmicutes;c__Clostridia;o__Lachnospirales;f__Lachnospiraceae;g__Howardella;s__ureilytica	3066	0	0	0	0	0	0	0	466	0	1313	785	502	0	0	0	0	0	0	0	0	0	0	0	0	0	0	0	0	0	0	0
k__Bacteria;p__Bacteroidota;c__Bacteroidia;o__Bacteroidales;f__Prevotellaceae;g__Prevotella_7;s__dentalis	3049	0	0	0	0	0	0	0	0	0	0	0	0	0	244	387	0	25	12	676	0	15	15	0	192	55	0	45	1089	220	74	0
k__Bacteria;p__Firmicutes;c__Clostridia;o__Peptostreptococcales-Tissierellales;f__Family XI;g__Parvimonas;s__NA	3038	0	0	0	0	0	0	0	0	0	0	0	0	0	0	0	10	989	1039	0	444	315	0	0	0	13	0	0	2	0	168	58
k__Bacteria;p__Bacteroidota;c__Bacteroidia;o__Bacteroidales;f__Marinifilaceae;g__Odoribacter;s__denticanis	3019	0	0	0	0	0	0	0	0	0	0	0	0	0	0	0	0	0	1383	0	1275	190	0	0	0	0	0	0	0	0	0	171
k__Bacteria;p__Actinobacteriota;c__Coriobacteriia;o__Coriobacteriales;f__Atopobiaceae;g__Olsenella;s__uli	2962	0	0	0	0	0	0	0	0	0	0	0	0	0	149	2513	0	38	94	11	30	0	0	0	14	0	9	0	58	0	16	30
k__Bacteria;p__Firmicutes;c__Negativicutes;o__Veillonellales-Selenomonadales;f__Veillonellaceae;g__Veillonella;s__rogosae	2959	0	0	0	0	0	0	0	0	0	0	0	0	0	0	35	17	0	80	241	0	122	0	170	0	0	0	92	404	422	577	799
k__Bacteria;p__Bacteroidota;c__Bacteroidia;o__Bacteroidales;f__Bacteroidaceae;g__Bacteroides;s__caccae	2950	0	0	0	0	0	659	30	0	2235	0	0	26	0	0	0	0	0	0	0	0	0	0	0	0	0	0	0	0	0	0	0
k__Bacteria;p__Firmicutes;c__Clostridia;o__Lachnospirales;f__Lachnospiraceae;g__[Ruminococcus] torques group;s__torques	2938	0	0	0	0	0	325	54	912	572	901	0	0	174	0	0	0	0	0	0	0	0	0	0	0	0	0	0	0	0	0	0
k__Bacteria;p__Desulfobacterota;c__Desulfovibrionia;o__Desulfovibrionales;f__Desulfovibrionaceae;g__Desulfovibrio;s__NA	2908	0	0	0	0	0	0	0	42	0	0	719	1175	488	50	0	0	8	249	89	0	0	4	0	0	0	0	0	0	0	12	72
k__Bacteria;p__Firmicutes;c__Bacilli;o__Bacillales;f__Bacillaceae;g__Bacillus;s__NA	2876	0	0	2876	0	0	0	0	0	0	0	0	0	0	0	0	0	0	0	0	0	0	0	0	0	0	0	0	0	0	0	0
k__Bacteria;p__Bacteroidota;c__Bacteroidia;o__Bacteroidales;f__Rikenellaceae;g__Rikenellaceae RC9 gut group;s__NA	2862	0	0	0	0	0	0	0	0	0	0	0	0	0	11	62	18	234	199	54	394	871	16	0	113	69	83	119	82	91	282	164
k__Bacteria;p__Bacteroidota;c__Bacteroidia;o__Bacteroidales;f__Prevotellaceae;g__Prevotella;s__pallens	2820	0	0	0	0	0	0	0	0	0	0	0	0	0	0	0	0	23	137	302	0	0	0	446	0	719	0	354	0	22	42	775
k__Bacteria;p__Bacteroidota;c__Bacteroidia;o__Bacteroidales;f__Bacteroidaceae;g__Bacteroides;s__stercoris	2815	0	0	0	0	0	1508	0	0	281	368	53	0	605	0	0	0	0	0	0	0	0	0	0	0	0	0	0	0	0	0	0
k__Bacteria;p__Campylobacterota;c__Campylobacteria;o__Campylobacterales;f__Campylobacteraceae;g__Campylobacter;s__gracilis	2732	0	0	0	0	0	0	0	0	0	0	0	0	0	216	49	35	399	46	178	144	186	158	0	302	400	34	121	76	120	208	60
k__Bacteria;p__Firmicutes;c__Clostridia;o__Oscillospirales;f__Ruminococcaceae;g__Incertae Sedis;s__NA	2708	0	0	0	0	0	282	61	246	1338	66	195	213	307	0	0	0	0	0	0	0	0	0	0	0	0	0	0	0	0	0	0
k__Bacteria;p__Bacteroidota;c__Bacteroidia;o__Bacteroidales;f__Tannerellaceae;g__Parabacteroides;s__distasonis	2656	0	0	0	0	0	397	187	12	80	0	48	1785	147	0	0	0	0	0	0	0	0	0	0	0	0	0	0	0	0	0	0
k__Bacteria;p__Actinobacteriota;c__Coriobacteriia;o__Coriobacteriales;f__Atopobiaceae;g__Atopobium;s__parvulum	2646	0	0	0	0	0	0	0	0	7	51	0	0	0	0	0	41	0	0	704	0	31	0	164	0	161	14	524	111	230	38	570
k__Bacteria;p__Firmicutes;c__Bacilli;o__RF39;f__NA;g__NA;s__NA	2636	0	0	0	0	0	0	0	0	1198	860	38	528	0	0	0	4	0	0	3	0	0	0	0	0	0	0	0	5	0	0	0
k__Bacteria;p__Patescibacteria;c__Saccharimonadia;o__Saccharimonadales;f__Saccharimonadaceae;g__Candidatus Saccharimonas;s__NA	2586	0	0	0	0	0	0	0	0	9	0	0	0	0	0	0	154	46	391	90	33	252	2	80	87	305	4	92	20	336	198	487
k__Bacteria;p__Actinobacteriota;c__Coriobacteriia;o__Coriobacteriales;f__Atopobiaceae;g__Atopobium;s__NA	2574	0	0	0	0	0	0	0	18	0	0	0	0	0	766	253	0	125	87	73	43	335	0	180	57	273	0	67	74	3	82	138
k__Bacteria;p__Patescibacteria;c__Gracilibacteria;o__Absconditabacteriales (SR1);f__NA;g__NA;s__NA	2557	0	0	0	0	0	0	0	0	0	0	0	0	0	45	3	0	243	95	27	39	209	200	135	107	423	0	0	100	22	622	287
k__Bacteria;p__Bacteroidota;c__Bacteroidia;o__Bacteroidales;f__Prevotellaceae;g__Prevotella_7;s__fusca	2537	0	0	0	0	0	0	0	0	0	0	0	0	0	79	0	0	193	1594	20	19	8	0	0	0	0	507	19	0	0	34	64
k__Bacteria;p__Firmicutes;c__Clostridia;o__Peptostreptococcales-Tissierellales;f__Anaerovoracaceae;g__Family XIII AD3011 group;s__NA	2516	0	0	0	0	0	60	6	1245	494	93	98	234	260	0	0	0	15	0	0	0	3	0	0	0	0	0	0	0	0	8	0
k__Bacteria;p__Firmicutes;c__Clostridia;o__Oscillospirales;f__Ruminococcaceae;g__Negativibacillus;s__NA	2478	0	0	0	0	0	514	0	1511	0	453	0	0	0	0	0	0	0	0	0	0	0	0	0	0	0	0	0	0	0	0	0
k__Bacteria;p__Bacteroidota;c__Bacteroidia;o__Flavobacteriales;f__Flavobacteriaceae;g__Capnocytophaga;s__sputigena	2474	0	0	0	0	0	0	0	0	0	0	0	0	0	0	0	160	0	11	21	0	95	0	117	82	253	0	0	135	1513	0	87
k__Bacteria;p__Firmicutes;c__Negativicutes;o__Veillonellales-Selenomonadales;f__Veillonellaceae;g__Veillonella;s__parvula	2417	0	0	0	0	0	0	0	0	0	0	0	0	0	0	0	0	121	79	0	0	58	918	78	213	424	0	65	0	0	394	67
k__Bacteria;p__Firmicutes;c__Bacilli;o__Lactobacillales;f__Streptococcaceae;g__Streptococcus;s__parasanguinis	2352	0	0	0	0	0	0	0	13	0	728	0	0	0	0	0	0	0	0	282	0	0	0	0	0	0	44	1256	0	0	0	29
k__Bacteria;p__Firmicutes;c__Clostridia;o__Lachnospirales;f__Lachnospiraceae;g__[Eubacterium] hallii group;s__hallii	2309	0	0	0	0	0	0	0	123	35	88	28	20	2012	3	0	0	0	0	0	0	0	0	0	0	0	0	0	0	0	0	0
k__Bacteria;p__Firmicutes;c__Bacilli;o__Lactobacillales;f__Carnobacteriaceae;g__Granulicatella;s__elegans	2272	0	0	0	0	0	0	0	0	0	0	0	0	0	0	0	0	0	163	141	0	53	563	762	0	83	0	0	0	16	184	307
k__Bacteria;p__Firmicutes;c__Clostridia;o__Lachnospirales;f__Lachnospiraceae;g__Lachnoclostridium;s__edouardi	2256	0	0	0	0	0	0	8	236	103	1007	691	60	151	0	0	0	0	0	0	0	0	0	0	0	0	0	0	0	0	0	0
k__Bacteria;p__Firmicutes;c__Negativicutes;o__Veillonellales-Selenomonadales;f__Veillonellaceae;g__Veillonella;s__tobetsuensis	2247	0	0	0	0	0	0	0	0	0	0	0	0	0	0	0	828	0	0	0	0	0	0	510	0	0	0	233	0	155	2	519
k__Bacteria;p__Firmicutes;c__Clostridia;o__Lachnospirales;f__Lachnospiraceae;g__Lachnospira;s__pectinoschiza	2245	0	0	0	0	0	0	283	94	299	1110	196	109	154	0	0	0	0	0	0	0	0	0	0	0	0	0	0	0	0	0	0
k__Bacteria;p__Firmicutes;c__Clostridia;o__Lachnospirales;f__Lachnospiraceae;g__Roseburia;s__hominis	2237	0	0	0	0	0	61	56	0	628	259	0	1233	0	0	0	0	0	0	0	0	0	0	0	0	0	0	0	0	0	0	0
k__Bacteria;p__Bacteroidota;c__Bacteroidia;o__Bacteroidales;f__Prevotellaceae;g__Prevotella_7;s__pleuritidis	2230	0	0	0	0	0	0	0	0	0	0	0	0	0	282	0	0	156	0	672	0	0	0	0	0	0	252	190	0	97	539	42
k__Bacteria;p__Proteobacteria;c__Gammaproteobacteria;o__Enterobacterales;f__Pasteurellaceae;g__Aggregatibacter;s__NA	2158	0	0	0	0	0	0	0	0	0	0	0	0	0	187	9	50	0	126	204	0	23	291	61	102	384	0	0	428	15	79	199
k__Bacteria;p__Proteobacteria;c__Gammaproteobacteria;o__Enterobacterales;f__Pasteurellaceae;g__Aggregatibacter;s__aphrophilus	2157	0	0	0	0	0	0	0	0	0	0	0	0	0	89	0	275	0	49	362	30	63	635	188	126	171	0	0	0	131	0	38
k__Bacteria;p__Firmicutes;c__Clostridia;o__Lachnospirales;f__Lachnospiraceae;g__Lachnoanaerobaculum;s__saburreum	2136	0	0	0	0	0	0	0	0	0	0	0	0	0	280	84	390	0	149	70	46	41	319	212	240	94	0	0	82	0	12	117
k__Bacteria;p__Bacteroidota;c__Bacteroidia;o__Bacteroidales;f__Prevotellaceae;g__Prevotella;s__nanceiensis	2122	0	0	0	0	0	0	0	0	0	0	0	0	0	0	0	0	0	41	65	0	8	182	670	0	19	0	0	0	479	236	422
k__Bacteria;p__Firmicutes;c__Bacilli;o__Lactobacillales;f__Streptococcaceae;g__Streptococcus;s__salivarius	2060	0	0	0	0	0	0	0	2060	0	0	0	0	0	0	0	0	0	0	0	0	0	0	0	0	0	0	0	0	0	0	0
k__Bacteria;p__Actinobacteriota;c__Coriobacteriia;o__Coriobacteriales;f__Atopobiaceae;g__Olsenella;s__NA	2016	0	0	0	0	0	0	0	0	0	0	44	147	121	178	379	0	153	257	24	513	41	53	0	0	0	0	0	0	30	0	76
k__Bacteria;p__Bacteroidota;c__Bacteroidia;o__Bacteroidales;f__Barnesiellaceae;g__Barnesiella;s__intestinihominis	2014	0	0	0	0	0	290	10	0	1493	10	0	211	0	0	0	0	0	0	0	0	0	0	0	0	0	0	0	0	0	0	0
k__Bacteria;p__Proteobacteria;c__Gammaproteobacteria;o__Enterobacterales;f__Pasteurellaceae;g__Haemophilus;s__parainfluenzae	1995	0	0	0	0	0	0	0	0	0	0	0	0	0	34	14	0	0	0	211	0	123	0	727	0	44	0	81	304	0	301	156
k__Bacteria;p__Firmicutes;c__Clostridia;o__Peptostreptococcales-Tissierellales;f__Peptostreptococcaceae;g__[Eubacterium] yurii group;s__yurii	1978	0	0	0	0	0	0	0	0	0	0	0	0	0	128	62	496	13	0	58	45	163	452	23	216	116	0	0	57	65	50	34
k__Bacteria;p__Bacteroidota;c__Bacteroidia;o__Flavobacteriales;f__Flavobacteriaceae;g__Capnocytophaga;s__granulosa	1958	0	0	0	0	0	0	0	0	0	0	0	0	0	0	270	0	0	0	0	0	0	65	80	210	331	5	374	412	153	0	58
k__Bacteria;p__Firmicutes;c__Clostridia;o__Lachnospirales;f__Lachnospiraceae;g__[Ruminococcus] gauvreauii group;s__NA	1945	0	0	0	0	0	9	0	90	80	0	67	148	1551	0	0	0	0	0	0	0	0	0	0	0	0	0	0	0	0	0	0
k__Bacteria;p__Actinobacteriota;c__Actinobacteria;o__Actinomycetales;f__Actinomycetaceae;g__Actinomyces;s__graevenitzii	1893	0	0	0	0	0	0	0	0	0	9	0	8	13	0	0	0	0	17	587	0	0	0	38	0	215	37	296	114	0	0	559
k__Bacteria;p__Firmicutes;c__Clostridia;o__Lachnospirales;f__Lachnospiraceae;g__Anaerostipes;s__hadrus	1881	0	0	0	0	0	12	0	200	72	392	10	25	1170	0	0	0	0	0	0	0	0	0	0	0	0	0	0	0	0	0	0
k__Bacteria;p__Bacteroidota;c__Bacteroidia;o__Bacteroidales;f__Rikenellaceae;g__Alistipes;s__putredinis	1879	0	0	0	0	0	955	20	18	140	0	0	14	732	0	0	0	0	0	0	0	0	0	0	0	0	0	0	0	0	0	0
k__Bacteria;p__Firmicutes;c__Negativicutes;o__Veillonellales-Selenomonadales;f__Veillonellaceae;g__Veillonella;s__massiliensis	1858	0	0	0	0	0	0	0	0	0	0	0	0	0	7	0	0	0	0	323	0	14	639	284	0	0	0	0	0	0	591	0
k__Bacteria;p__Firmicutes;c__Negativicutes;o__Veillonellales-Selenomonadales;f__Selenomonadaceae;g__Selenomonas;s__artemidis	1852	0	0	0	0	0	0	0	0	0	0	0	0	0	65	0	1303	0	4	106	0	0	21	0	2	26	0	154	0	118	0	53
k__Bacteria;p__Proteobacteria;c__Gammaproteobacteria;o__Burkholderiales;f__Burkholderiaceae;g__Lautropia;s__mirabilis	1836	0	0	0	0	0	0	0	0	0	0	0	0	0	29	0	135	0	7	496	165	211	10	99	25	216	0	0	55	223	37	128
k__Bacteria;p__Bacteroidota;c__Bacteroidia;o__Bacteroidales;f__Rikenellaceae;g__Alistipes;s__NA	1831	0	0	0	0	0	99	36	20	108	0	15	50	1503	0	0	0	0	0	0	0	0	0	0	0	0	0	0	0	0	0	0
k__Bacteria;p__Bacteroidota;c__Bacteroidia;o__Flavobacteriales;f__Flavobacteriaceae;g__Capnocytophaga;s__leadbetteri	1831	0	0	0	0	0	0	0	0	0	0	0	0	0	48	0	0	0	51	48	87	223	111	190	77	458	0	165	98	66	0	209
k__Bacteria;p__Bacteroidota;c__Bacteroidia;o__Bacteroidales;f__Bacteroidales Incertae Sedis;g__Phocaeicola;s__abscessus	1816	0	0	0	0	0	0	0	0	0	0	0	0	0	11	177	6	339	219	0	54	150	18	10	63	78	19	128	136	67	232	109
k__Bacteria;p__Firmicutes;c__Clostridia;o__Lachnospirales;f__Lachnospiraceae;g__Oribacterium;s__sinus	1816	0	0	0	0	0	0	0	0	0	0	0	0	0	0	0	10	0	16	189	0	65	28	290	0	145	0	305	259	311	34	164
k__Bacteria;p__Firmicutes;c__Bacilli;o__Erysipelotrichales;f__Erysipelatoclostridiaceae;g__Erysipelatoclostridium;s__ramosum	1814	0	0	0	0	0	0	0	13	0	1801	0	0	0	0	0	0	0	0	0	0	0	0	0	0	0	0	0	0	0	0	0
k__Bacteria;p__Proteobacteria;c__Gammaproteobacteria;o__Burkholderiales;f__Neisseriaceae;g__Kingella;s__NA	1794	0	0	0	0	0	0	0	0	0	0	0	0	0	19	251	0	0	75	12	26	99	395	439	0	38	0	0	267	0	0	173
k__Bacteria;p__Actinobacteriota;c__Coriobacteriia;o__Coriobacteriales;f__Eggerthellaceae;g__NA;s__NA	1792	0	0	0	0	0	11	0	0	15	717	112	9	928	0	0	0	0	0	0	0	0	0	0	0	0	0	0	0	0	0	0
k__Bacteria;p__Firmicutes;c__Clostridia;o__Lachnospirales;f__Lachnospiraceae;g__Stomatobaculum;s__longum	1725	0	0	0	0	0	0	0	0	0	0	0	0	0	0	0	171	0	76	129	0	0	295	290	0	76	0	171	28	385	0	104
k__Bacteria;p__Proteobacteria;c__Gammaproteobacteria;o__Cardiobacteriales;f__Cardiobacteriaceae;g__Cardiobacterium;s__valvarum	1721	0	0	0	0	0	0	0	0	0	0	0	0	0	370	12	0	15	28	40	170	161	98	20	73	49	0	24	623	0	13	25
k__Bacteria;p__Firmicutes;c__Clostridia;o__Oscillospirales;f__Ruminococcaceae;g__Ruminococcus;s__callidus	1720	0	0	0	0	0	5	332	0	0	328	0	161	894	0	0	0	0	0	0	0	0	0	0	0	0	0	0	0	0	0	0
k__Bacteria;p__Firmicutes;c__Clostridia;o__Oscillospirales;f__Butyricicoccaceae;g__Butyricicoccus;s__faecihominis	1712	0	0	0	0	0	39	65	257	131	395	244	218	363	0	0	0	0	0	0	0	0	0	0	0	0	0	0	0	0	0	0
k__Bacteria;p__Spirochaetota;c__Spirochaetia;o__Spirochaetales;f__Spirochaetaceae;g__Treponema;s__amylovorum	1702	0	0	0	0	0	0	0	0	0	0	0	0	0	0	0	143	0	6	0	0	13	0	0	49	171	54	205	0	1039	11	11
k__Bacteria;p__Bacteroidota;c__Bacteroidia;o__Bacteroidales;f__Prevotellaceae;g__Prevotellaceae NK3B31 group;s__NA	1699	0	0	0	0	0	0	0	0	1699	0	0	0	0	0	0	0	0	0	0	0	0	0	0	0	0	0	0	0	0	0	0
k__Bacteria;p__Actinobacteriota;c__Coriobacteriia;o__Coriobacteriales;f__Coriobacteriales Incertae Sedis;g__NA;s__NA	1683	0	0	0	0	0	0	5	12	1579	0	57	25	5	0	0	0	0	0	0	0	0	0	0	0	0	0	0	0	0	0	0
k__Bacteria;p__Firmicutes;c__Clostridia;o__Lachnospirales;f__Lachnospiraceae;g__[Eubacterium] xylanophilum group;s__NA	1647	0	0	0	0	0	0	85	0	87	1291	0	79	105	0	0	0	0	0	0	0	0	0	0	0	0	0	0	0	0	0	0
k__Bacteria;p__Bacteroidota;c__Bacteroidia;o__Flavobacteriales;f__Flavobacteriaceae;g__Capnocytophaga;s__gingivalis	1641	0	0	0	0	0	0	0	0	0	0	0	0	0	0	0	37	0	0	0	62	160	0	110	95	232	0	90	204	545	12	94
k__Bacteria;p__Firmicutes;c__Clostridia;o__Oscillospirales;f__Ruminococcaceae;g__UBA1819;s__NA	1641	0	0	0	0	0	299	0	509	641	17	23	108	44	0	0	0	0	0	0	0	0	0	0	0	0	0	0	0	0	0	0
k__Bacteria;p__Firmicutes;c__Clostridia;o__Lachnospirales;f__Lachnospiraceae;g__Catonella;s__NA	1625	0	0	0	0	0	0	0	0	0	0	0	0	0	2	0	88	94	21	0	36	26	209	8	530	104	123	119	0	189	76	0
k__Bacteria;p__Actinobacteriota;c__Coriobacteriia;o__Coriobacteriales;f__Eggerthellaceae;g__Slackia;s__isoflavoniconvertens	1606	0	0	0	0	0	0	0	1082	0	0	92	432	0	0	0	0	0	0	0	0	0	0	0	0	0	0	0	0	0	0	0
k__Bacteria;p__Proteobacteria;c__Gammaproteobacteria;o__Enterobacterales;f__Enterobacteriaceae;g__Klebsiella;s__pneumoniae	1597	0	0	0	0	0	1597	0	0	0	0	0	0	0	0	0	0	0	0	0	0	0	0	0	0	0	0	0	0	0	0	0
k__Bacteria;p__Proteobacteria;c__Gammaproteobacteria;o__Cardiobacteriales;f__Cardiobacteriaceae;g__Cardiobacterium;s__hominis	1587	0	0	0	0	0	0	0	0	0	0	0	0	0	52	13	30	0	78	47	32	78	9	26	133	679	0	0	24	241	26	119
k__Bacteria;p__Firmicutes;c__Negativicutes;o__Veillonellales-Selenomonadales;f__Veillonellaceae;g__Megasphaera;s__micronuciformis	1583	0	0	0	0	0	0	0	0	0	0	0	0	0	0	0	0	74	11	484	0	0	0	272	0	167	0	242	52	0	38	243
k__Bacteria;p__Bacteroidota;c__Bacteroidia;o__Bacteroidales;f__Prevotellaceae;g__Prevotella;s__micans	1539	0	0	0	0	0	0	0	0	0	0	0	0	0	0	0	3	0	65	0	0	0	1325	62	0	0	0	0	0	5	10	69
k__Bacteria;p__Bacteroidota;c__Bacteroidia;o__Bacteroidales;f__Prevotellaceae;g__Alloprevotella;s__rava	1538	0	0	0	0	0	0	0	0	0	0	0	0	0	0	69	64	416	71	0	125	70	32	227	8	12	0	18	74	0	279	73
k__Bacteria;p__Firmicutes;c__Negativicutes;o__Acidaminococcales;f__Acidaminococcaceae;g__Phascolarctobacterium;s__NA	1501	0	0	0	0	0	1418	0	79	0	0	2	0	2	0	0	0	0	0	0	0	0	0	0	0	0	0	0	0	0	0	0
k__Bacteria;p__Firmicutes;c__Bacilli;o__Lactobacillales;f__Lactobacillaceae;g__Ligilactobacillus;s__NA	1497	0	0	0	0	0	0	0	0	0	0	1497	0	0	0	0	0	0	0	0	0	0	0	0	0	0	0	0	0	0	0	0
k__Bacteria;p__Fusobacteriota;c__Fusobacteriia;o__Fusobacteriales;f__Leptotrichiaceae;g__Leptotrichia;s__hofstadii	1495	0	0	0	0	0	0	0	0	0	0	0	0	0	113	100	0	0	568	0	0	0	0	50	286	127	0	0	59	0	0	192
k__Bacteria;p__Firmicutes;c__Bacilli;o__Staphylococcales;f__Gemellaceae;g__Gemella;s__massiliensis	1492	0	0	0	0	0	0	0	0	0	0	0	0	0	1054	0	0	0	0	438	0	0	0	0	0	0	0	0	0	0	0	0
k__Bacteria;p__Firmicutes;c__Clostridia;o__Oscillospirales;f__Oscillospiraceae;g__UCG-003;s__NA	1488	0	0	0	0	0	69	152	0	15	15	620	185	432	0	0	0	0	0	0	0	0	0	0	0	0	0	0	0	0	0	0
k__Bacteria;p__Proteobacteria;c__Gammaproteobacteria;o__Burkholderiales;f__Neisseriaceae;g__Kingella;s__oralis	1478	0	0	0	0	0	0	0	0	0	0	0	0	0	3	0	109	0	0	34	38	73	44	0	29	184	0	313	104	447	32	68
k__Bacteria;p__Firmicutes;c__Bacilli;o__Lactobacillales;f__Streptococcaceae;g__Streptococcus;s__pseudopneumoniae	1474	0	0	0	0	0	0	0	0	0	0	0	0	0	0	0	0	0	0	701	0	0	354	419	0	0	0	0	0	0	0	0
k__Bacteria;p__Firmicutes;c__Negativicutes;o__Veillonellales-Selenomonadales;f__Veillonellaceae;g__Dialister;s__pneumosintes	1462	0	0	0	0	0	0	0	0	0	0	0	0	0	656	0	0	0	0	599	0	0	190	17	0	0	0	0	0	0	0	0
k__Bacteria;p__Bacteroidota;c__Bacteroidia;o__Bacteroidales;f__Prevotellaceae;g__Prevotella;s__salivae	1442	0	0	0	0	0	0	0	0	0	0	0	0	0	0	0	0	0	17	251	0	0	149	222	0	121	0	380	29	63	24	186
k__Bacteria;p__Bacteroidota;c__Bacteroidia;o__Flavobacteriales;f__Weeksellaceae;g__Bergeyella;s__NA	1437	0	0	0	0	0	0	0	0	0	0	0	0	0	9	0	36	0	19	37	14	128	83	594	10	63	0	41	28	157	58	160
k__Bacteria;p__Firmicutes;c__Clostridia;o__Oscillospirales;f__Oscillospiraceae;g__NA;s__NA	1376	0	0	0	0	0	58	28	10	260	437	36	246	301	0	0	0	0	0	0	0	0	0	0	0	0	0	0	0	0	0	0
k__Bacteria;p__Bacteroidota;c__Bacteroidia;o__Bacteroidales;f__Tannerellaceae;g__Parabacteroides;s__merdae	1355	0	0	0	0	0	291	453	6	364	0	53	0	188	0	0	0	0	0	0	0	0	0	0	0	0	0	0	0	0	0	0
k__Bacteria;p__Bacteroidota;c__Bacteroidia;o__Bacteroidales;f__Prevotellaceae;g__NA;s__NA	1342	0	0	0	0	0	0	125	0	0	0	0	1084	0	3	0	0	0	17	0	17	38	0	0	0	0	0	0	0	10	48	0
k__Bacteria;p__Firmicutes;c__Negativicutes;o__Veillonellales-Selenomonadales;f__Selenomonadaceae;g__Mitsuokella;s__NA	1339	0	0	0	0	0	0	0	0	0	0	0	1339	0	0	0	0	0	0	0	0	0	0	0	0	0	0	0	0	0	0	0
k__Bacteria;p__Bacteroidota;c__Bacteroidia;o__Bacteroidales;f__Prevotellaceae;g__Prevotella;s__conceptionensis	1293	0	0	0	0	0	0	0	0	0	0	0	0	0	318	110	0	85	141	158	0	0	0	0	225	24	43	45	0	0	0	144
k__Bacteria;p__Spirochaetota;c__Spirochaetia;o__Spirochaetales;f__Spirochaetaceae;g__Treponema;s__lecithinolyticum	1287	0	0	0	0	0	0	0	0	0	0	0	0	0	0	0	0	77	12	0	98	71	109	0	0	0	394	406	0	0	114	6
k__Bacteria;p__Firmicutes;c__Clostridia;o__Lachnospirales;f__Lachnospiraceae;g__Lachnospiraceae ND3007 group;s__NA	1272	0	0	0	0	0	7	38	0	0	32	134	12	1049	0	0	0	0	0	0	0	0	0	0	0	0	0	0	0	0	0	0
k__Bacteria;p__Firmicutes;c__Clostridia;o__Lachnospirales;f__Lachnospiraceae;g__Coprococcus;s__catus	1259	0	0	0	0	0	0	9	286	38	0	75	23	828	0	0	0	0	0	0	0	0	0	0	0	0	0	0	0	0	0	0
k__Bacteria;p__Firmicutes;c__Clostridia;o__Lachnospirales;f__Lachnospiraceae;g__Lachnospiraceae UCG-004;s__NA	1256	0	0	0	0	0	7	2	0	5	391	651	0	198	0	0	0	2	0	0	0	0	0	0	0	0	0	0	0	0	0	0
k__Bacteria;p__Firmicutes;c__Clostridia;o__Lachnospirales;f__Lachnospiraceae;g__Lachnospiraceae UCG-001;s__NA	1243	0	0	0	0	0	0	0	0	202	60	417	88	476	0	0	0	0	0	0	0	0	0	0	0	0	0	0	0	0	0	0
k__Bacteria;p__Proteobacteria;c__Alphaproteobacteria;o__Rhodospirillales;f__NA;g__NA;s__NA	1185	0	0	0	0	0	47	0	25	0	0	0	0	132	0	0	0	64	9	0	30	23	0	0	0	0	0	0	0	0	855	0
k__Bacteria;p__Bacteroidota;c__Bacteroidia;o__Bacteroidales;f__Bacteroidaceae;g__Bacteroides;s__massiliensis	1181	0	0	0	0	0	302	0	0	352	13	0	0	514	0	0	0	0	0	0	0	0	0	0	0	0	0	0	0	0	0	0
k__Bacteria;p__Spirochaetota;c__Spirochaetia;o__Spirochaetales;f__Spirochaetaceae;g__Treponema;s__vincentii	1141	0	0	0	0	0	0	0	0	0	0	0	0	0	0	0	208	266	0	0	0	46	135	0	151	95	0	0	0	69	171	0
k__Bacteria;p__Bacteroidota;c__Bacteroidia;o__Bacteroidales;f__Prevotellaceae;g__Paraprevotella;s__clara	1080	0	0	0	0	0	105	408	0	0	0	176	391	0	0	0	0	0	0	0	0	0	0	0	0	0	0	0	0	0	0	0
k__Bacteria;p__Firmicutes;c__Clostridia;o__Lachnospirales;f__Lachnospiraceae;g__Lachnospiraceae FCS020 group;s__NA	1060	0	0	0	0	0	12	0	34	46	667	99	24	178	0	0	0	0	0	0	0	0	0	0	0	0	0	0	0	0	0	0
k__Bacteria;p__Proteobacteria;c__Gammaproteobacteria;o__Burkholderiales;f__Neisseriaceae;g__Eikenella;s__corrodens	1009	0	0	0	0	0	0	0	0	0	0	0	0	0	41	74	47	0	29	0	62	104	132	55	78	186	0	0	97	47	0	57
k__Bacteria;p__Bacteroidota;c__Bacteroidia;o__Bacteroidales;f__Prevotellaceae;g__Prevotella_7;s__histicola	998	0	0	0	0	0	0	0	0	7	0	0	0	0	0	0	0	0	0	130	0	0	0	0	0	215	0	508	0	0	0	138
k__Bacteria;p__Campylobacterota;c__Campylobacteria;o__Campylobacterales;f__Campylobacteraceae;g__Campylobacter;s__concisus	988	0	0	0	0	0	0	0	0	0	0	0	0	0	9	0	0	0	0	135	25	51	181	53	16	280	0	79	31	24	28	76
k__Bacteria;p__Firmicutes;c__Bacilli;o__Lactobacillales;f__Aerococcaceae;g__Abiotrophia;s__defectiva	971	0	0	0	0	0	0	0	37	0	0	0	0	0	0	0	57	0	0	0	0	15	37	505	0	78	0	0	8	96	84	54
k__Bacteria;p__Firmicutes;c__Clostridia;o__Clostridiales;f__Clostridiaceae;g__Clostridium sensu stricto 1;s__NA	971	0	0	0	0	0	17	3	5	44	878	0	0	24	0	0	0	0	0	0	0	0	0	0	0	0	0	0	0	0	0	0
k__Archaea;p__Euryarchaeota;c__Methanobacteria;o__Methanobacteriales;f__Methanobacteriaceae;g__Methanobrevibacter;s__NA	969	0	0	0	0	0	0	31	0	0	8	32	697	138	0	2	0	12	0	0	49	0	0	0	0	0	0	0	0	0	0	0
k__Bacteria;p__Proteobacteria;c__Gammaproteobacteria;o__Burkholderiales;f__Neisseriaceae;g__Eikenella;s__NA	964	0	0	0	0	0	0	0	0	0	0	0	0	0	0	0	28	0	4	0	0	8	119	50	67	103	40	89	141	261	37	17
k__Bacteria;p__Proteobacteria;c__Gammaproteobacteria;o__Burkholderiales;f__Sutterellaceae;g__Parasutterella;s__excrementihominis	948	0	0	0	0	0	64	0	0	295	0	575	10	4	0	0	0	0	0	0	0	0	0	0	0	0	0	0	0	0	0	0
k__Bacteria;p__Firmicutes;c__Syntrophomonadia;o__Syntrophomonadales;f__Syntrophomonadaceae;g__Pelospora;s__NA	944	0	0	0	0	0	0	0	0	0	0	0	0	0	0	0	0	0	0	0	411	533	0	0	0	0	0	0	0	0	0	0
k__Bacteria;p__Firmicutes;c__Clostridia;o__Oscillospirales;f__UCG-010;g__NA;s__NA	939	0	0	0	0	0	0	107	0	122	0	228	346	136	0	0	0	0	0	0	0	0	0	0	0	0	0	0	0	0	0	0
k__Bacteria;p__Proteobacteria;c__Gammaproteobacteria;o__Burkholderiales;f__Neisseriaceae;g__Neisseria;s__mucosa	927	0	0	0	0	0	0	0	0	0	0	0	0	0	19	0	0	0	0	718	0	0	0	0	0	0	0	0	0	0	190	0
k__Bacteria;p__Firmicutes;c__Clostridia;o__Lachnospirales;f__Lachnospiraceae;g__Butyrivibrio;s__NA	923	0	0	0	0	0	0	0	0	0	0	0	0	0	0	0	9	19	25	0	20	29	299	10	0	0	61	236	0	163	32	20
k__Bacteria;p__Firmicutes;c__Clostridia;o__Peptostreptococcales-Tissierellales;f__Peptostreptococcaceae;g__Peptoanaerobacter;s__stomatis	904	0	0	0	0	0	0	0	0	0	0	0	0	0	0	0	29	63	20	0	61	154	280	8	0	0	41	49	0	180	19	0
k__Bacteria;p__Bacteroidota;c__Bacteroidia;o__Flavobacteriales;f__Flavobacteriaceae;g__Capnocytophaga;s__ochracea	895	0	0	0	0	0	0	0	0	0	0	0	0	0	58	12	0	0	9	44	84	83	0	0	94	134	14	100	144	42	0	77
k__Bacteria;p__Firmicutes;c__Clostridia;o__Lachnospirales;f__Lachnospiraceae;g__Johnsonella;s__ignava	885	0	0	0	0	0	0	0	0	0	0	0	0	0	115	0	0	11	20	20	54	29	312	11	190	64	15	30	0	0	14	0
k__Bacteria;p__Actinobacteriota;c__Actinobacteria;o__Actinomycetales;f__Actinomycetaceae;g__F0332;s__NA	872	0	0	0	0	0	0	0	0	0	0	0	0	0	3	19	0	26	29	0	441	19	0	4	33	48	0	75	100	18	20	37
k__Bacteria;p__Firmicutes;c__Bacilli;o__Lactobacillales;f__Streptococcaceae;g__Lactococcus;s__NA	862	0	0	0	0	0	13	0	0	0	810	0	0	39	0	0	0	0	0	0	0	0	0	0	0	0	0	0	0	0	0	0
k__Bacteria;p__Firmicutes;c__Clostridia;o__Eubacteriales;f__Eubacteriaceae;g__Pseudoramibacter;s__alactolyticus	849	0	0	0	0	0	0	0	0	0	0	0	0	0	73	172	26	45	81	8	255	14	11	0	29	9	0	0	51	51	15	9
k__Bacteria;p__Bacteroidota;c__Bacteroidia;o__Bacteroidales;f__Prevotellaceae;g__Prevotella;s__loescheii	834	0	0	0	0	0	0	0	0	0	0	0	0	0	16	0	117	251	0	0	0	0	179	30	0	0	0	0	69	68	68	36
k__Bacteria;p__Firmicutes;c__Clostridia;o__Peptostreptococcales-Tissierellales;f__Peptostreptococcaceae;g__Peptostreptococcus;s__NA	829	0	0	0	0	0	0	0	0	0	0	0	0	0	0	0	585	0	2	0	0	0	0	0	0	70	0	0	0	172	0	0
k__Bacteria;p__Bacteroidota;c__Bacteroidia;o__Bacteroidales;f__Prevotellaceae;g__Prevotella_7;s__denticola	822	0	0	0	0	0	0	0	0	0	0	0	0	0	26	0	0	267	21	39	0	94	98	0	0	0	0	0	0	0	27	250
k__Bacteria;p__Bacteroidota;c__Bacteroidia;o__Bacteroidales;f__Prevotellaceae;g__Prevotella_7;s__baroniae	786	0	0	0	0	0	0	0	0	0	0	0	0	0	31	25	0	119	0	145	0	188	58	7	0	0	0	0	121	0	77	15
k__Bacteria;p__Actinobacteriota;c__Coriobacteriia;o__Coriobacteriales;f__Eggerthellaceae;g__Slackia;s__exigua	783	0	0	0	0	0	0	0	0	0	0	0	0	0	184	468	21	0	13	23	0	0	5	0	5	7	14	0	43	0	0	0
k__Bacteria;p__Firmicutes;c__Bacilli;o__Lactobacillales;f__Streptococcaceae;g__Streptococcus;s__anginosus	768	0	0	0	0	0	0	0	0	0	0	0	25	0	102	60	103	2	49	127	7	38	0	18	15	14	71	47	86	4	0	0
k__Bacteria;p__Actinobacteriota;c__Actinobacteria;o__Actinomycetales;f__Actinomycetaceae;g__Actinomyces;s__naeslundii	746	0	0	0	0	0	0	0	0	0	0	0	0	0	233	0	0	0	44	0	295	86	35	0	0	0	0	0	0	0	0	53
k__Bacteria;p__Firmicutes;c__Clostridia;o__Oscillospirales;f__Ruminococcaceae;g__Paludicola;s__NA	741	0	0	0	0	0	19	0	105	233	0	122	253	9	0	0	0	0	0	0	0	0	0	0	0	0	0	0	0	0	0	0
k__Bacteria;p__Bacteroidota;c__Bacteroidia;o__Bacteroidales;f__Tannerellaceae;g__Parabacteroides;s__NA	739	0	0	0	0	0	473	53	0	2	0	8	173	0	0	0	0	0	5	0	21	0	0	0	4	0	0	0	0	0	0	0
k__Bacteria;p__Firmicutes;c__Bacilli;o__Erysipelotrichales;f__Erysipelotrichaceae;g__Bulleidia;s__extructa	722	0	0	0	0	0	0	0	0	0	0	0	0	0	0	0	9	42	45	0	70	25	0	0	69	133	222	35	0	12	52	8
k__Bacteria;p__Patescibacteria;c__Microgenomatia;o__Candidatus Pacebacteria;f__NA;g__NA;s__NA	717	0	0	0	0	0	0	0	0	0	0	0	0	0	0	0	0	0	542	0	0	0	18	0	0	0	0	0	0	0	0	157
k__Bacteria;p__Actinobacteriota;c__Coriobacteriia;o__Coriobacteriales;f__Eggerthellaceae;g__DNF00809;s__NA	714	0	0	0	0	0	0	0	0	0	0	0	0	0	293	85	0	24	50	0	134	0	0	0	0	0	128	0	0	0	0	0
k__Bacteria;p__Bacteroidota;c__Bacteroidia;o__Bacteroidales;f__Rikenellaceae;g__Alistipes;s__obesi	712	0	0	0	0	0	108	32	0	412	0	40	89	31	0	0	0	0	0	0	0	0	0	0	0	0	0	0	0	0	0	0
k__Bacteria;p__Firmicutes;c__Clostridia;o__Lachnospirales;f__Lachnospiraceae;g__[Eubacterium] ventriosum group;s__NA	705	0	0	0	0	0	599	0	0	10	0	0	16	80	0	0	0	0	0	0	0	0	0	0	0	0	0	0	0	0	0	0
k__Bacteria;p__Proteobacteria;c__Gammaproteobacteria;o__Enterobacterales;f__Enterobacteriaceae;g__Citrobacter;s__NA	691	0	0	0	0	0	0	0	76	0	0	615	0	0	0	0	0	0	0	0	0	0	0	0	0	0	0	0	0	0	0	0
k__Bacteria;p__Firmicutes;c__Clostridia;o__Oscillospirales;f__Oscillospiraceae;g__Intestinimonas;s__NA	689	0	0	0	0	0	107	28	117	73	107	35	95	127	0	0	0	0	0	0	0	0	0	0	0	0	0	0	0	0	0	0
k__Bacteria;p__Firmicutes;c__Negativicutes;o__Veillonellales-Selenomonadales;f__Selenomonadaceae;g__Mitsuokella;s__jalaludinii	680	0	0	0	0	0	0	0	0	0	0	0	680	0	0	0	0	0	0	0	0	0	0	0	0	0	0	0	0	0	0	0
k__Bacteria;p__Actinobacteriota;c__Actinobacteria;o__Actinomycetales;f__Actinomycetaceae;g__Actinomyces;s__cardiffensis	673	0	0	0	0	0	0	0	0	0	0	0	0	0	0	0	0	0	323	0	127	74	0	0	43	37	0	0	0	0	0	69
k__Bacteria;p__Firmicutes;c__Clostridia;o__Lachnospirales;f__Lachnospiraceae;g__Anaerostipes;s__NA	665	0	0	0	0	0	0	0	0	0	122	0	0	543	0	0	0	0	0	0	0	0	0	0	0	0	0	0	0	0	0	0
k__Bacteria;p__Firmicutes;c__Clostridia;o__Peptostreptococcales-Tissierellales;f__Anaerovoracaceae;g__Mogibacterium;s__timidum	665	0	0	0	0	0	0	0	0	0	0	0	0	0	90	171	7	22	15	50	14	0	0	0	37	39	0	0	152	24	44	0
k__Bacteria;p__Fusobacteriota;c__Fusobacteriia;o__Fusobacteriales;f__Leptotrichiaceae;g__Leptotrichia;s__massiliensis	660	0	0	0	0	0	0	0	0	0	0	0	0	0	318	0	0	0	0	0	0	0	206	136	0	0	0	0	0	0	0	0
k__Bacteria;p__Proteobacteria;c__Gammaproteobacteria;o__Enterobacterales;f__Enterobacteriaceae;g__Salmonella;s__enterica	656	0	0	656	0	0	0	0	0	0	0	0	0	0	0	0	0	0	0	0	0	0	0	0	0	0	0	0	0	0	0	0
k__Bacteria;p__Fusobacteriota;c__Fusobacteriia;o__Fusobacteriales;f__Leptotrichiaceae;g__Leptotrichia;s__hongkongensis	652	0	0	0	0	0	0	0	0	0	0	0	0	0	0	15	251	0	0	0	25	0	87	45	0	43	0	0	64	0	122	0
k__Bacteria;p__Synergistota;c__Synergistia;o__Synergistales;f__Synergistaceae;g__Pyramidobacter;s__piscolens	650	0	0	0	0	0	0	0	0	0	0	0	0	0	0	0	153	346	0	0	20	22	0	0	0	0	0	18	0	50	41	0
k__Bacteria;p__Firmicutes;c__Clostridia;o__Clostridia vadinBB60 group;f__NA;g__NA;s__NA	635	0	0	0	0	0	0	10	0	0	0	0	10	0	0	0	0	22	16	0	38	84	18	0	35	15	0	22	0	11	339	15
k__Bacteria;p__Proteobacteria;c__Gammaproteobacteria;o__Enterobacterales;f__Enterobacteriaceae;g__NA;s__NA	622	0	0	0	0	0	0	0	276	0	0	346	0	0	0	0	0	0	0	0	0	0	0	0	0	0	0	0	0	0	0	0
k__Bacteria;p__Bacteroidota;c__Bacteroidia;o__Bacteroidales;f__Prevotellaceae;g__Prevotella;s__saccharolytica	616	0	0	0	0	0	0	0	0	0	0	0	0	0	0	43	118	0	10	0	0	16	63	22	61	77	0	36	49	84	15	22
k__Bacteria;p__Bacteroidota;c__Bacteroidia;o__Bacteroidales;f__Rikenellaceae;g__Alistipes;s__shahii	609	0	0	0	0	0	0	0	0	0	0	0	609	0	0	0	0	0	0	0	0	0	0	0	0	0	0	0	0	0	0	0
k__Bacteria;p__Actinobacteriota;c__Actinobacteria;o__Actinomycetales;f__Actinomycetaceae;g__Actinomyces;s__oricola	608	0	0	0	0	0	0	0	0	0	0	0	0	0	0	0	0	0	0	0	475	0	0	0	0	0	130	3	0	0	0	0
k__Bacteria;p__Bacteroidota;c__Bacteroidia;o__Bacteroidales;f__Prevotellaceae;g__Prevotella;s__maculosa	601	0	0	0	0	0	0	0	0	0	0	0	0	0	69	0	32	81	0	48	0	0	64	0	28	71	0	27	0	152	11	18
k__Bacteria;p__Bacteroidota;c__Bacteroidia;o__Bacteroidales;f__Bacteroidaceae;g__Bacteroides;s__plebeius	598	0	0	0	0	0	0	0	0	0	0	0	107	491	0	0	0	0	0	0	0	0	0	0	0	0	0	0	0	0	0	0
k__Bacteria;p__Firmicutes;c__Clostridia;o__Peptococcales;f__Peptococcaceae;g__NA;s__NA	559	0	0	0	0	0	0	13	0	211	0	46	278	11	0	0	0	0	0	0	0	0	0	0	0	0	0	0	0	0	0	0
k__Bacteria;p__Firmicutes;c__Bacilli;o__Lactobacillales;f__Carnobacteriaceae;g__Alkalibacterium;s__NA	557	0	0	0	0	0	0	0	0	0	0	0	0	0	0	0	0	0	64	0	468	0	0	0	25	0	0	0	0	0	0	0
k__Bacteria;p__Bacteroidota;c__Bacteroidia;o__Bacteroidales;f__Bacteroidaceae;g__Bacteroides;s__intestinalis	548	0	0	0	0	0	0	548	0	0	0	0	0	0	0	0	0	0	0	0	0	0	0	0	0	0	0	0	0	0	0	0
k__Bacteria;p__Proteobacteria;c__Gammaproteobacteria;o__Enterobacterales;f__Hafniaceae;g__Hafnia-Obesumbacterium;s__NA	546	0	0	0	0	0	546	0	0	0	0	0	0	0	0	0	0	0	0	0	0	0	0	0	0	0	0	0	0	0	0	0
k__Bacteria;p__Firmicutes;c__Clostridia;o__Lachnospirales;f__Lachnospiraceae;g__Lachnoclostridium;s__urinimassiliense	534	0	0	0	0	0	13	0	490	0	21	0	10	0	0	0	0	0	0	0	0	0	0	0	0	0	0	0	0	0	0	0
k__Bacteria;p__Bacteroidota;c__Bacteroidia;o__Bacteroidales;f__Prevotellaceae;g__Prevotella_7;s__veroralis	524	0	0	0	0	0	0	0	0	0	0	0	0	0	0	0	0	0	134	0	22	62	0	0	27	103	0	0	0	0	0	176
k__Bacteria;p__Firmicutes;c__Bacilli;o__Izemoplasmatales;f__NA;g__NA;s__NA	515	0	0	0	0	0	0	0	0	4	0	0	0	0	0	0	0	132	79	0	92	40	0	0	0	0	7	24	0	0	118	19
k__Bacteria;p__Fusobacteriota;c__Fusobacteriia;o__Fusobacteriales;f__Leptotrichiaceae;g__Streptobacillus;s__NA	511	0	0	0	0	0	0	0	0	0	0	0	0	0	0	0	0	0	0	0	0	23	285	203	0	0	0	0	0	0	0	0
k__Bacteria;p__Actinobacteriota;c__Coriobacteriia;o__Coriobacteriales;f__Eggerthellaceae;g__Gordonibacter;s__NA	506	0	0	0	0	0	15	0	0	277	6	0	0	208	0	0	0	0	0	0	0	0	0	0	0	0	0	0	0	0	0	0
k__Bacteria;p__Bacteroidota;c__Bacteroidia;o__Bacteroidales;f__Tannerellaceae;g__Parabacteroides;s__johnsonii	504	0	0	0	0	0	504	0	0	0	0	0	0	0	0	0	0	0	0	0	0	0	0	0	0	0	0	0	0	0	0	0
k__Bacteria;p__Firmicutes;c__Bacilli;o__Erysipelotrichales;f__Erysipelotrichaceae;g__Merdibacter;s__NA	502	0	0	0	0	0	0	0	12	20	4	0	0	466	0	0	0	0	0	0	0	0	0	0	0	0	0	0	0	0	0	0
k__Bacteria;p__Firmicutes;c__Bacilli;o__Lactobacillales;f__P5D1-392;g__NA;s__NA	496	0	0	0	0	0	0	0	0	0	0	0	0	0	0	0	57	0	0	0	0	0	0	0	0	0	0	247	109	83	0	0
k__Bacteria;p__Firmicutes;c__Clostridia;o__Oscillospirales;f__Oscillospiraceae;g__Oscillibacter;s__valericigenes	469	0	0	0	0	0	113	23	146	18	16	31	55	67	0	0	0	0	0	0	0	0	0	0	0	0	0	0	0	0	0	0
k__Bacteria;p__Firmicutes;c__Clostridia;o__Oscillospirales;f__Ruminococcaceae;g__[Eubacterium] siraeum group;s__siraeum	469	0	0	0	0	0	0	0	0	45	0	36	37	351	0	0	0	0	0	0	0	0	0	0	0	0	0	0	0	0	0	0
k__Bacteria;p__Firmicutes;c__Bacilli;o__Erysipelotrichales;f__Erysipelotrichaceae;g__Erysipelotrichaceae UCG-006;s__NA	466	0	0	0	0	0	0	0	0	0	0	0	0	0	13	157	0	88	6	12	12	27	6	0	31	37	0	0	43	7	27	0
k__Bacteria;p__Actinobacteriota;c__Coriobacteriia;o__Coriobacteriales;f__Atopobiaceae;g__Atopobium;s__rimae	449	0	0	0	0	0	0	0	0	0	0	0	0	0	0	0	127	0	0	0	0	0	22	0	0	0	0	0	0	300	0	0
k__Bacteria;p__Firmicutes;c__Negativicutes;o__Veillonellales-Selenomonadales;f__Selenomonadaceae;g__Selenomonas;s__noxia	440	0	0	0	0	0	0	0	0	0	0	0	0	0	0	71	0	0	0	0	0	0	94	35	0	0	0	0	131	0	0	109
k__Bacteria;p__Firmicutes;c__Clostridia;o__Lachnospirales;f__Lachnospiraceae;g__GCA-900066575;s__NA	432	0	0	0	0	0	0	21	81	107	48	103	25	47	0	0	0	0	0	0	0	0	0	0	0	0	0	0	0	0	0	0
k__Bacteria;p__Proteobacteria;c__Gammaproteobacteria;o__Burkholderiales;f__Neisseriaceae;g__Neisseria;s__oralis	428	0	0	0	0	0	0	0	0	0	0	0	0	0	0	0	0	0	0	0	0	0	0	6	155	253	0	0	0	0	14	0
k__Bacteria;p__Firmicutes;c__Clostridia;o__Lachnospirales;f__Lachnospiraceae;g__Oribacterium;s__asaccharolyticum	412	0	0	0	0	0	0	0	0	0	0	0	0	0	0	0	0	0	0	153	0	0	0	25	0	0	0	68	0	112	27	27
k__Bacteria;p__Bacteroidota;c__Bacteroidia;o__Bacteroidales;f__Prevotellaceae;g__Prevotella;s__oulorum	404	0	0	0	0	0	0	0	0	0	0	0	0	0	93	0	23	17	0	18	9	27	72	7	0	39	0	0	0	44	0	55
k__Bacteria;p__Desulfobacterota;c__Desulfovibrionia;o__Desulfovibrionales;f__Desulfoplanaceae;g__Desulfoplanes;s__NA	402	0	0	0	0	0	0	0	0	0	0	0	0	0	0	0	0	0	0	0	155	247	0	0	0	0	0	0	0	0	0	0
k__Bacteria;p__Actinobacteriota;c__Coriobacteriia;o__Coriobacteriales;f__Eggerthellaceae;g__Enterorhabdus;s__NA	399	0	0	0	0	0	0	89	0	0	0	186	102	22	0	0	0	0	0	0	0	0	0	0	0	0	0	0	0	0	0	0
k__Bacteria;p__Firmicutes;c__Clostridia;o__Peptostreptococcales-Tissierellales;f__Anaerovoracaceae;g__Mogibacterium;s__NA	395	0	0	0	0	0	0	0	10	0	0	0	0	0	0	0	0	0	0	0	0	22	18	0	0	42	239	24	0	17	6	17
k__Bacteria;p__Patescibacteria;c__Dojkabacteria;o__NA;f__NA;g__NA;s__NA	392	0	0	0	0	0	0	0	0	0	0	0	0	0	0	0	0	73	167	0	0	0	0	0	0	0	0	0	0	0	101	51
k__Bacteria;p__Spirochaetota;c__Spirochaetia;o__Spirochaetales;f__Spirochaetaceae;g__Treponema;s__medium	391	0	0	0	0	0	0	0	0	0	0	0	0	0	0	0	0	30	51	0	28	125	24	0	0	0	0	53	0	0	80	0
k__Bacteria;p__Campylobacterota;c__Campylobacteria;o__Campylobacterales;f__Helicobacteraceae;g__Wolinella;s__succinogenes	387	0	0	0	0	0	0	0	0	0	0	0	0	0	0	0	0	9	45	0	169	92	26	0	0	0	0	0	0	0	26	20
k__Bacteria;p__Firmicutes;c__Bacilli;o__Erysipelotrichales;f__Erysipelotrichaceae;g__Holdemania;s__NA	378	0	0	0	0	0	128	0	73	0	79	0	89	9	0	0	0	0	0	0	0	0	0	0	0	0	0	0	0	0	0	0
k__Bacteria;p__Proteobacteria;c__Alphaproteobacteria;o__Rickettsiales;f__Mitochondria;g__NA;s__NA	370	0	0	0	0	0	0	0	0	0	0	0	0	0	0	0	0	0	0	5	5	30	0	0	0	23	0	30	11	185	81	0
k__Bacteria;p__Firmicutes;c__Clostridia;o__Oscillospirales;f__Ruminococcaceae;g__Negativibacillus;s__massiliensis	368	0	0	0	0	0	0	0	0	0	19	312	37	0	0	0	0	0	0	0	0	0	0	0	0	0	0	0	0	0	0	0
k__Bacteria;p__Firmicutes;c__Bacilli;o__Lactobacillales;f__Enterococcaceae;g__Enterococcus;s__NA	364	0	0	0	0	0	0	0	0	0	0	0	0	0	0	0	0	0	52	0	292	0	0	0	5	0	0	0	0	15	0	0
k__Bacteria;p__Firmicutes;c__Clostridia;o__Lachnospirales;f__Lachnospiraceae;g__Oribacterium;s__parvum	357	0	0	0	0	0	0	0	0	0	0	0	6	0	0	0	0	0	0	0	0	0	0	34	0	269	0	0	0	0	0	48
k__Bacteria;p__Firmicutes;c__Clostridia;o__Oscillospirales;f__Ruminococcaceae;g__DTU089;s__NA	355	0	0	0	0	0	55	0	10	153	10	0	102	25	0	0	0	0	0	0	0	0	0	0	0	0	0	0	0	0	0	0
k__Bacteria;p__Actinobacteriota;c__Coriobacteriia;o__Coriobacteriales;f__Eggerthellaceae;g__Eggerthella;s__lenta	354	0	0	0	0	0	8	0	198	111	28	0	0	9	0	0	0	0	0	0	0	0	0	0	0	0	0	0	0	0	0	0
k__Bacteria;p__Firmicutes;c__Clostridia;o__Oscillospirales;f__Ruminococcaceae;g__Anaerotruncus;s__colihominis	354	0	0	0	0	0	0	0	310	13	3	0	14	14	0	0	0	0	0	0	0	0	0	0	0	0	0	0	0	0	0	0
k__Bacteria;p__Bacteroidota;c__Bacteroidia;o__Bacteroidales;f__Muribaculaceae;g__NA;s__NA	350	0	0	0	0	0	0	38	0	0	0	312	0	0	0	0	0	0	0	0	0	0	0	0	0	0	0	0	0	0	0	0
k__Bacteria;p__Bacteroidota;c__Bacteroidia;o__Bacteroidales;f__Bacteroidaceae;g__Bacteroides;s__finegoldii	345	0	0	0	0	0	257	0	0	0	18	0	70	0	0	0	0	0	0	0	0	0	0	0	0	0	0	0	0	0	0	0
k__Bacteria;p__Bacteroidota;c__Bacteroidia;o__Flavobacteriales;f__Weeksellaceae;g__Bergeyella;s__cardium	343	0	0	0	0	0	0	0	0	0	0	0	0	0	0	20	0	0	0	0	25	0	42	0	30	26	0	0	105	44	0	51
k__Bacteria;p__Firmicutes;c__Clostridia;o__Oscillospirales;f__Oscillospiraceae;g__Flavonifractor;s__plautii	342	0	0	0	0	0	145	13	40	26	99	0	0	19	0	0	0	0	0	0	0	0	0	0	0	0	0	0	0	0	0	0
k__Bacteria;p__Patescibacteria;c__Gracilibacteria;o__JGI 0000069-P22;f__NA;g__NA;s__NA	341	0	0	0	0	0	0	0	0	0	0	0	0	0	141	0	0	0	0	9	0	0	10	33	33	93	0	0	0	0	0	22
k__Bacteria;p__Firmicutes;c__Clostridia;o__Oscillospirales;f__Butyricicoccaceae;g__UCG-009;s__NA	333	0	0	0	0	0	11	0	0	99	0	96	19	108	0	0	0	0	0	0	0	0	0	0	0	0	0	0	0	0	0	0
k__Bacteria;p__Bacteroidota;c__Bacteroidia;o__Bacteroidales;f__Rikenellaceae;g__Alistipes;s__finegoldii	328	0	0	0	0	0	0	39	0	148	0	6	135	0	0	0	0	0	0	0	0	0	0	0	0	0	0	0	0	0	0	0
k__Bacteria;p__Firmicutes;c__Bacilli;o__Erysipelotrichales;f__Erysipelatoclostridiaceae;g__Erysipelatoclostridium;s__NA	325	0	0	0	0	0	0	0	0	162	91	0	15	57	0	0	0	0	0	0	0	0	0	0	0	0	0	0	0	0	0	0
k__Bacteria;p__Firmicutes;c__Clostridia;o__Lachnospirales;f__Lachnospiraceae;g__Shuttleworthia;s__NA	323	0	0	0	0	0	13	16	0	0	223	0	0	71	0	0	0	0	0	0	0	0	0	0	0	0	0	0	0	0	0	0
k__Bacteria;p__Proteobacteria;c__Gammaproteobacteria;o__Coxiellales;f__Coxiellaceae;g__Coxiella;s__NA	320	0	0	0	0	0	0	0	0	0	0	0	0	0	0	0	0	93	0	0	0	0	0	0	0	0	0	0	0	0	227	0
k__Bacteria;p__Bacteroidota;c__Bacteroidia;o__Bacteroidales;f__Prevotellaceae;g__Prevotella_9;s__NA	299	0	0	0	0	0	0	0	0	0	0	286	13	0	0	0	0	0	0	0	0	0	0	0	0	0	0	0	0	0	0	0
k__Bacteria;p__Desulfobacterota;c__Desulfovibrionia;o__Desulfovibrionales;f__Desulfomicrobiaceae;g__Desulfomicrobium;s__orale	299	0	0	0	0	0	0	0	0	0	0	0	0	0	0	0	0	0	0	0	176	123	0	0	0	0	0	0	0	0	0	0
k__Bacteria;p__Bacteroidota;c__Bacteroidia;o__Bacteroidales;f__Barnesiellaceae;g__Barnesiella;s__NA	298	0	0	0	0	0	0	0	0	0	0	0	0	298	0	0	0	0	0	0	0	0	0	0	0	0	0	0	0	0	0	0
k__Bacteria;p__Bacteroidota;c__Bacteroidia;o__Bacteroidales;f__p-2534-18B5 gut group;g__NA;s__NA	296	0	0	0	0	0	0	0	0	0	0	0	0	0	0	0	0	90	0	0	0	0	0	0	0	0	0	0	0	0	206	0
k__Bacteria;p__Spirochaetota;c__Spirochaetia;o__Spirochaetales;f__Spirochaetaceae;g__Treponema;s__parvum	296	0	0	0	0	0	0	0	0	0	0	0	0	0	0	0	0	44	43	0	17	32	8	0	61	17	26	6	0	0	31	11
k__Bacteria;p__Actinobacteriota;c__Coriobacteriia;o__Coriobacteriales;f__Eggerthellaceae;g__Slackia;s__NA	290	0	0	0	0	0	0	0	0	290	0	0	0	0	0	0	0	0	0	0	0	0	0	0	0	0	0	0	0	0	0	0
k__Bacteria;p__Bacteroidota;c__Bacteroidia;o__Bacteroidales;f__Prevotellaceae;g__Prevotella;s__stercorea	290	0	0	0	0	0	0	0	0	0	0	290	0	0	0	0	0	0	0	0	0	0	0	0	0	0	0	0	0	0	0	0
k__Bacteria;p__Actinobacteriota;c__Coriobacteriia;o__Coriobacteriales;f__Coriobacteriaceae;g__Collinsella;s__bouchesdurhonensis	282	0	0	0	0	0	0	0	0	0	0	0	80	202	0	0	0	0	0	0	0	0	0	0	0	0	0	0	0	0	0	0
k__Bacteria;p__Firmicutes;c__Bacilli;o__Erysipelotrichales;f__Erysipelotrichaceae;g__Holdemania;s__filiformis	282	0	0	0	0	0	0	31	201	50	0	0	0	0	0	0	0	0	0	0	0	0	0	0	0	0	0	0	0	0	0	0
k__Bacteria;p__Bacteroidota;c__Bacteroidia;o__Bacteroidales;f__Marinifilaceae;g__Butyricimonas;s__NA	275	0	0	0	0	0	41	0	0	57	0	31	146	0	0	0	0	0	0	0	0	0	0	0	0	0	0	0	0	0	0	0
k__Bacteria;p__Firmicutes;c__Negativicutes;o__Veillonellales-Selenomonadales;f__Veillonellaceae;g__Megasphaera;s__hexanoica	267	0	0	0	0	0	0	0	0	0	0	0	267	0	0	0	0	0	0	0	0	0	0	0	0	0	0	0	0	0	0	0
k__Bacteria;p__Firmicutes;c__Bacilli;o__Lactobacillales;f__Streptococcaceae;g__Streptococcus;s__sinensis	261	0	0	0	0	0	0	0	0	0	0	0	0	0	0	206	0	0	0	0	0	33	0	0	0	0	0	0	0	0	0	22
k__Bacteria;p__Bacteroidota;c__Bacteroidia;o__Bacteroidales;f__Bacteroidaceae;g__Bacteroides;s__ovatus	259	0	0	0	0	0	0	14	0	0	0	71	134	40	0	0	0	0	0	0	0	0	0	0	0	0	0	0	0	0	0	0
k__Bacteria;p__Firmicutes;c__Clostridia;o__Christensenellales;f__Christensenellaceae;g__NA;s__NA	259	0	0	0	0	0	6	10	3	108	6	10	76	40	0	0	0	0	0	0	0	0	0	0	0	0	0	0	0	0	0	0
k__Bacteria;p__Firmicutes;c__Bacilli;o__Mycoplasmatales;f__Mycoplasmataceae;g__Mycoplasma;s__salivarium	257	0	0	0	0	0	0	0	0	0	0	0	0	0	11	33	0	0	4	65	4	12	0	0	15	17	0	20	71	5	0	0
k__Bacteria;p__Bacteroidota;c__Bacteroidia;o__Bacteroidales;f__Prevotellaceae;g__Prevotella_7;s__buccae	255	0	0	0	0	0	0	0	0	0	0	0	0	0	82	0	0	105	0	0	27	14	0	4	14	0	0	0	0	9	0	0
k__Bacteria;p__Firmicutes;c__Clostridia;o__Oscillospirales;f__Oscillospiraceae;g__Oscillibacter;s__NA	253	0	0	0	0	0	10	6	50	0	0	100	74	13	0	0	0	0	0	0	0	0	0	0	0	0	0	0	0	0	0	0
k__Bacteria;p__Actinobacteriota;c__Coriobacteriia;o__Coriobacteriales;f__Eggerthellaceae;g__Adlercreutzia;s__equolifaciens	248	0	0	0	0	0	0	0	21	0	0	0	0	227	0	0	0	0	0	0	0	0	0	0	0	0	0	0	0	0	0	0
k__Bacteria;p__Firmicutes;c__Bacilli;o__Erysipelotrichales;f__Erysipelatoclostridiaceae;g__Eggerthia;s__catenaformis	245	0	0	0	0	0	0	0	0	0	0	0	0	0	0	0	14	76	0	0	0	0	0	0	53	68	0	0	0	18	16	0
k__Bacteria;p__Firmicutes;c__Clostridia;o__Oscillospirales;f__Oscillospiraceae;g__Colidextribacter;s__NA	244	0	0	0	0	0	62	0	21	0	46	57	14	44	0	0	0	0	0	0	0	0	0	0	0	0	0	0	0	0	0	0
k__Bacteria;p__Firmicutes;c__Clostridia;o__Peptostreptococcales-Tissierellales;f__Anaerovoracaceae;g__[Eubacterium] saphenum group;s__NA	242	0	0	0	0	0	0	0	0	0	0	0	0	0	0	0	0	0	0	0	232	10	0	0	0	0	0	0	0	0	0	0
k__Bacteria;p__Campylobacterota;c__Campylobacteria;o__Campylobacterales;f__Campylobacteraceae;g__Campylobacter;s__showae	240	0	0	0	0	0	0	0	0	0	0	0	0	0	176	0	0	0	0	0	0	0	64	0	0	0	0	0	0	0	0	0
k__Bacteria;p__Firmicutes;c__Clostridia;o__Oscillospirales;f__NA;g__NA;s__NA	235	0	0	0	0	0	0	0	172	9	0	0	49	5	0	0	0	0	0	0	0	0	0	0	0	0	0	0	0	0	0	0
k__Bacteria;p__Actinobacteriota;c__Actinobacteria;o__Actinomycetales;f__Actinomycetaceae;g__Actinomyces;s__oris	233	0	0	0	0	0	0	0	0	0	0	0	0	0	0	0	0	55	0	0	0	0	0	0	91	87	0	0	0	0	0	0
k__Bacteria;p__Bacteroidota;c__Bacteroidia;o__Bacteroidales;f__Bacteroidaceae;g__Bacteroides;s__thetaiotaomicron	229	0	0	0	0	0	0	136	0	34	0	0	59	0	0	0	0	0	0	0	0	0	0	0	0	0	0	0	0	0	0	0
k__Bacteria;p__Firmicutes;c__Clostridia;o__Oscillospirales;f__Ruminococcaceae;g__Candidatus Soleaferrea;s__NA	228	0	0	0	0	0	4	0	60	10	9	0	125	20	0	0	0	0	0	0	0	0	0	0	0	0	0	0	0	0	0	0
k__Bacteria;p__Firmicutes;c__Negativicutes;o__Veillonellales-Selenomonadales;f__Selenomonadaceae;g__NA;s__NA	226	0	0	0	0	0	0	0	0	0	0	0	0	0	37	0	15	108	16	35	8	1	0	0	0	0	0	0	0	2	0	4
k__Bacteria;p__Firmicutes;c__Clostridia;o__Oscillospirales;f__[Clostridium] methylpentosum group;g__NA;s__NA	222	0	0	0	0	0	12	0	0	143	30	25	0	12	0	0	0	0	0	0	0	0	0	0	0	0	0	0	0	0	0	0
k__Bacteria;p__Bacteroidota;c__Bacteroidia;o__Bacteroidales;f__Prevotellaceae;g__Prevotella_7;s__enoeca	221	0	0	0	0	0	0	0	0	0	0	0	0	0	0	0	0	29	0	8	0	0	0	0	29	55	0	70	0	0	30	0
k__Bacteria;p__Bacteroidota;c__Bacteroidia;o__Bacteroidales;f__Bacteroidaceae;g__Bacteroides;s__coprophilus	218	0	0	0	0	0	0	0	0	0	218	0	0	0	0	0	0	0	0	0	0	0	0	0	0	0	0	0	0	0	0	0
k__Bacteria;p__Actinobacteriota;c__Actinobacteria;o__Actinomycetales;f__Actinomycetaceae;g__Actinomyces;s__israelii	217	0	0	0	0	0	0	0	0	0	0	0	0	0	108	23	63	7	0	0	0	0	0	0	0	0	16	0	0	0	0	0
k__Bacteria;p__Firmicutes;c__Clostridia;o__Lachnospirales;f__Lachnospiraceae;g__Dorea;s__NA	214	0	0	0	0	0	4	0	84	31	0	0	0	95	0	0	0	0	0	0	0	0	0	0	0	0	0	0	0	0	0	0
k__Bacteria;p__Bacteroidota;c__Bacteroidia;o__Bacteroidales;f__Marinifilaceae;g__Odoribacter;s__splanchnicus	212	0	0	0	0	0	55	9	0	72	0	31	30	15	0	0	0	0	0	0	0	0	0	0	0	0	0	0	0	0	0	0
k__Bacteria;p__Actinobacteriota;c__Actinobacteria;o__Corynebacteriales;f__Corynebacteriaceae;g__Corynebacterium;s__durum	211	0	0	0	0	0	0	0	7	0	0	0	0	0	0	0	0	0	9	0	45	46	0	0	0	77	0	0	0	0	0	27
k__Bacteria;p__Proteobacteria;c__Gammaproteobacteria;o__Enterobacterales;f__Pasteurellaceae;g__Haemophilus;s__haemolyticus	209	0	0	0	0	0	0	0	0	0	0	0	0	0	0	0	0	0	0	0	0	0	28	68	0	54	0	0	0	27	32	0
k__Bacteria;p__Firmicutes;c__Clostridia;o__Lachnospirales;f__Lachnospiraceae;g__Howardella;s__NA	207	0	0	0	0	0	0	0	0	0	0	0	0	0	6	24	83	11	2	0	0	8	17	0	4	0	0	0	0	52	0	0
k__Bacteria;p__Actinobacteriota;c__Actinobacteria;o__Actinomycetales;f__Actinomycetaceae;g__Actinomyces;s__pacaensis	203	0	0	0	0	0	0	0	0	0	0	0	0	0	49	61	0	0	45	0	0	0	0	0	0	0	0	0	0	0	0	48
k__Bacteria;p__Bacteroidota;c__Bacteroidia;o__Bacteroidales;f__Bacteroidaceae;g__Bacteroides;s__heparinolyticus	203	0	0	0	0	0	0	0	0	0	0	0	0	0	0	0	0	0	8	0	16	42	0	0	0	0	49	58	0	0	13	17
k__Bacteria;p__Firmicutes;c__Negativicutes;o__Veillonellales-Selenomonadales;f__Veillonellaceae;g__Allisonella;s__histaminiformans	203	0	0	0	0	0	0	0	0	0	0	117	86	0	0	0	0	0	0	0	0	0	0	0	0	0	0	0	0	0	0	0
k__Bacteria;p__Actinobacteriota;c__Actinobacteria;o__Bifidobacteriales;f__Bifidobacteriaceae;g__Bifidobacterium;s__dentium	199	0	0	0	0	0	0	0	0	0	0	0	0	0	0	0	13	0	0	0	0	0	0	0	0	0	0	0	0	181	0	5
k__Bacteria;p__Bacteroidota;c__Bacteroidia;o__Bacteroidales;f__F082;g__NA;s__NA	198	0	0	0	0	0	0	0	0	0	0	0	0	0	0	0	0	0	38	0	0	0	0	0	0	0	0	0	0	0	0	160
k__Bacteria;p__Firmicutes;c__Clostridia;o__Oscillospirales;f__Ruminococcaceae;g__[Eubacterium] siraeum group;s__NA	198	0	0	0	0	0	0	53	0	0	0	0	0	145	0	0	0	0	0	0	0	0	0	0	0	0	0	0	0	0	0	0
k__Bacteria;p__Firmicutes;c__Clostridia;o__Lachnospirales;f__Lachnospiraceae;g__Shuttleworthia;s__satelles	196	0	0	0	0	0	0	0	0	0	0	0	0	0	20	12	0	84	0	0	0	17	0	0	0	9	0	0	0	8	28	18
k__Bacteria;p__Proteobacteria;c__Gammaproteobacteria;o__Burkholderiales;f__Neisseriaceae;g__NA;s__NA	193	0	0	0	0	0	0	0	0	0	0	0	0	0	0	0	0	0	0	0	19	53	0	76	0	0	0	0	2	4	0	39
k__Bacteria;p__Actinobacteriota;c__Actinobacteria;o__Bifidobacteriales;f__Bifidobacteriaceae;g__Bifidobacterium;s__bifidum	190	0	0	0	0	0	0	0	0	190	0	0	0	0	0	0	0	0	0	0	0	0	0	0	0	0	0	0	0	0	0	0
k__Bacteria;p__Firmicutes;c__Clostridia;o__Lachnospirales;f__Lachnospiraceae;g__Stomatobaculum;s__NA	190	0	0	0	0	0	0	0	0	0	0	0	0	0	0	0	0	0	0	0	106	0	0	0	84	0	0	0	0	0	0	0
k__Bacteria;p__Proteobacteria;c__Gammaproteobacteria;o__Burkholderiales;f__Comamonadaceae;g__Comamonas;s__NA	179	0	0	0	0	0	0	0	0	0	0	0	0	0	7	0	0	0	0	24	0	0	62	13	38	35	0	0	0	0	0	0
k__Bacteria;p__Actinobacteriota;c__Coriobacteriia;o__Coriobacteriales;f__Eggerthellaceae;g__Gordonibacter;s__urolithinfaciens	176	0	0	0	0	0	0	0	0	176	0	0	0	0	0	0	0	0	0	0	0	0	0	0	0	0	0	0	0	0	0	0
k__Bacteria;p__Bacteroidota;c__Bacteroidia;o__Flavobacteriales;f__Flavobacteriaceae;g__Capnocytophaga;s__haemolytica	173	0	0	0	0	0	0	0	0	0	0	0	0	0	0	0	52	0	0	0	0	0	0	0	0	0	0	0	0	121	0	0
k__Bacteria;p__Proteobacteria;c__Gammaproteobacteria;o__Enterobacterales;f__Pasteurellaceae;g__Aggregatibacter;s__segnis	172	0	0	0	0	0	0	0	0	0	0	0	0	0	11	0	0	0	0	0	0	19	111	31	0	0	0	0	0	0	0	0
k__Bacteria;p__Firmicutes;c__Clostridia;o__Lachnospirales;f__Lachnospiraceae;g__FD2005;s__NA	171	0	0	0	0	0	0	0	0	0	0	0	171	0	0	0	0	0	0	0	0	0	0	0	0	0	0	0	0	0	0	0
k__Bacteria;p__Firmicutes;c__Bacilli;o__Erysipelotrichales;f__Erysipelotrichaceae;g__Turicibacter;s__sanguinis	165	0	0	0	0	0	2	0	0	13	7	0	0	143	0	0	0	0	0	0	0	0	0	0	0	0	0	0	0	0	0	0
k__Bacteria;p__Firmicutes;c__Clostridia;o__Oscillospirales;f__Oscillospiraceae;g__Oscillospira;s__NA	163	0	0	0	0	0	19	0	34	0	12	72	0	26	0	0	0	0	0	0	0	0	0	0	0	0	0	0	0	0	0	0
k__Bacteria;p__Verrucomicrobiota;c__Verrucomicrobiae;o__Opitutales;f__Opitutaceae;g__IMCC26134;s__NA	162	0	0	0	0	0	0	0	0	0	0	0	0	0	0	0	0	0	24	0	128	0	0	0	10	0	0	0	0	0	0	0
k__Bacteria;p__Proteobacteria;c__Gammaproteobacteria;o__Burkholderiales;f__Comamonadaceae;g__Brachymonas;s__NA	158	0	0	0	0	0	0	0	0	0	0	0	0	0	9	0	0	0	0	0	6	21	0	0	64	0	33	25	0	0	0	0
k__Bacteria;p__Actinobacteriota;c__Coriobacteriia;o__Coriobacteriales;f__Eggerthellaceae;g__Gordonibacter;s__faecihominis	157	0	0	0	0	0	0	0	0	157	0	0	0	0	0	0	0	0	0	0	0	0	0	0	0	0	0	0	0	0	0	0
k__Bacteria;p__Bacteroidota;c__Bacteroidia;o__Bacteroidales;f__Prevotellaceae;g__Prevotella_7;s__scopos	154	0	0	0	0	0	0	0	0	0	0	0	0	0	0	0	0	0	0	0	0	0	0	104	0	0	0	0	0	0	50	0
k__Bacteria;p__Firmicutes;c__Clostridia;o__Peptostreptococcales-Tissierellales;f__Anaerovoracaceae;g__Amnipila;s__NA	149	0	0	0	0	0	0	0	0	0	0	0	0	0	0	0	0	52	0	8	0	67	0	0	0	0	0	0	0	0	22	0
k__Bacteria;p__Firmicutes;c__Clostridia;o__Oscillospirales;f__Ruminococcaceae;g__Phocea;s__massiliensis	147	0	0	0	0	0	78	0	0	0	0	32	37	0	0	0	0	0	0	0	0	0	0	0	0	0	0	0	0	0	0	0
k__Bacteria;p__Bacteroidota;c__Bacteroidia;o__Bacteroidales;f__Prevotellaceae;g__Prevotellaceae UCG-004;s__NA	146	0	0	0	0	0	0	0	0	0	0	0	0	0	0	16	0	26	0	0	0	52	0	0	0	0	0	3	18	0	19	12
k__Bacteria;p__Firmicutes;c__Clostridia;o__Oscillospirales;f__Oscillospiraceae;g__Flavonifractor;s__NA	146	0	0	0	0	0	0	0	0	56	41	0	49	0	0	0	0	0	0	0	0	0	0	0	0	0	0	0	0	0	0	0
k__Bacteria;p__Firmicutes;c__Clostridia;o__Lachnospirales;f__Lachnospiraceae;g__[Eubacterium] fissicatena group;s__NA	145	0	0	0	0	0	0	0	0	124	0	0	21	0	0	0	0	0	0	0	0	0	0	0	0	0	0	0	0	0	0	0
k__Bacteria;p__Firmicutes;c__Bacilli;o__Erysipelotrichales;f__Erysipelotrichaceae;g__Holdemania;s__massiliensis	143	0	0	0	0	0	0	0	56	0	87	0	0	0	0	0	0	0	0	0	0	0	0	0	0	0	0	0	0	0	0	0
k__Bacteria;p__Actinobacteriota;c__Coriobacteriia;o__Coriobacteriales;f__Atopobiaceae;g__Libanicoccus;s__massiliensis	139	0	0	0	0	0	0	0	0	0	0	48	91	0	0	0	0	0	0	0	0	0	0	0	0	0	0	0	0	0	0	0
k__Bacteria;p__Actinobacteriota;c__Actinobacteria;o__Propionibacteriales;f__Propionibacteriaceae;g__Pseudopropionibacterium;s__propionicum	136	0	0	0	0	0	0	0	0	0	0	0	0	0	12	13	15	9	26	0	29	6	0	0	0	0	0	0	22	0	4	0
k__Bacteria;p__Firmicutes;c__Bacilli;o__Staphylococcales;f__Gemellaceae;g__Gemella;s__parahaemolysans	135	0	0	0	0	0	0	0	0	0	0	0	0	0	0	0	24	0	0	0	0	0	0	0	0	55	0	0	0	24	32	0
k__Bacteria;p__Fusobacteriota;c__Fusobacteriia;o__Fusobacteriales;f__Leptotrichiaceae;g__Leptotrichia;s__shahii	134	0	0	0	0	0	0	0	0	0	0	0	0	0	0	0	0	0	0	0	0	0	134	0	0	0	0	0	0	0	0	0
k__Bacteria;p__Bacteroidota;c__Bacteroidia;o__Bacteroidales;f__Rikenellaceae;g__Alistipes;s__ihumii	133	0	0	0	0	0	94	0	0	17	0	0	12	10	0	0	0	0	0	0	0	0	0	0	0	0	0	0	0	0	0	0
k__Bacteria;p__Proteobacteria;c__Gammaproteobacteria;o__Enterobacterales;f__Pasteurellaceae;g__Actinobacillus;s__pleuropneumoniae	133	0	0	0	0	0	0	0	0	0	0	0	0	0	0	0	36	0	0	0	0	0	0	0	0	0	0	0	50	47	0	0
k__Bacteria;p__Actinobacteriota;c__Actinobacteria;o__Bifidobacteriales;f__Bifidobacteriaceae;g__Scardovia;s__wiggsiae	132	0	0	0	0	0	0	0	0	0	0	0	2	0	0	0	0	33	0	0	0	0	0	0	59	0	0	0	0	29	9	0
k__Bacteria;p__Actinobacteriota;c__Coriobacteriia;o__Coriobacteriales;f__Coriobacteriaceae;g__Enorma;s__timonensis	132	0	0	0	0	0	0	0	0	0	0	0	0	132	0	0	0	0	0	0	0	0	0	0	0	0	0	0	0	0	0	0
k__Bacteria;p__Bacteroidota;c__Bacteroidia;o__Bacteroidales;f__Porphyromonadaceae;g__NA;s__NA	130	0	0	0	0	0	100	0	0	0	0	0	0	0	0	11	0	5	0	0	0	0	0	0	0	0	3	0	9	2	0	0
k__Bacteria;p__Desulfobacterota;c__Desulfovibrionia;o__Desulfovibrionales;f__Desulfovibrionaceae;g__Bilophila;s__NA	130	0	0	0	0	0	2	0	126	0	2	0	0	0	0	0	0	0	0	0	0	0	0	0	0	0	0	0	0	0	0	0
k__Bacteria;p__Firmicutes;c__Bacilli;o__Erysipelotrichales;f__Erysipelotrichaceae;g__Dielma;s__fastidiosa	130	0	0	0	0	0	81	0	28	21	0	0	0	0	0	0	0	0	0	0	0	0	0	0	0	0	0	0	0	0	0	0
k__Bacteria;p__Firmicutes;c__Clostridia;o__Oscillospirales;f__Ruminococcaceae;g__Caproiciproducens;s__NA	129	0	0	0	0	0	9	0	120	0	0	0	0	0	0	0	0	0	0	0	0	0	0	0	0	0	0	0	0	0	0	0
k__Bacteria;p__Firmicutes;c__Clostridia;o__Peptostreptococcales-Tissierellales;f__Anaerovoracaceae;g__[Eubacterium] brachy group;s__NA	128	0	0	0	0	0	6	0	5	0	0	0	10	0	12	0	11	36	9	0	20	0	0	0	0	0	16	0	0	0	3	0
k__Bacteria;p__Firmicutes;c__Bacilli;o__Erysipelotrichales;f__Erysipelatoclostridiaceae;g__Coprobacillus;s__cateniformis	127	0	0	0	0	0	0	0	0	0	0	0	0	127	0	0	0	0	0	0	0	0	0	0	0	0	0	0	0	0	0	0
k__Bacteria;p__Bacteroidota;c__Bacteroidia;o__Bacteroidales;f__Prevotellaceae;g__Prevotella;s__aurantiaca	124	0	0	0	0	0	0	0	0	0	0	0	0	0	0	0	0	0	11	0	0	0	0	0	0	0	0	0	0	0	0	113
k__Bacteria;p__Actinobacteriota;c__Actinobacteria;o__Actinomycetales;f__Actinomycetaceae;g__Actinomyces;s__gerencseriae	123	0	0	0	0	0	0	0	0	0	0	0	0	0	0	0	0	49	0	0	38	0	0	0	17	0	13	6	0	0	0	0
k__Bacteria;p__Firmicutes;c__Clostridia;o__Christensenellales;f__Christensenellaceae;g__Christensenella;s__minuta	120	0	0	0	0	0	15	0	23	82	0	0	0	0	0	0	0	0	0	0	0	0	0	0	0	0	0	0	0	0	0	0
k__Bacteria;p__Firmicutes;c__Bacilli;o__Lactobacillales;f__Lactobacillaceae;g__Fructilactobacillus;s__NA	118	0	0	0	0	0	0	0	0	0	118	0	0	0	0	0	0	0	0	0	0	0	0	0	0	0	0	0	0	0	0	0
k__Bacteria;p__Firmicutes;c__Clostridia;o__Lachnospirales;f__Lachnospiraceae;g__Eisenbergiella;s__NA	116	0	0	0	0	0	0	0	15	74	0	0	0	27	0	0	0	0	0	0	0	0	0	0	0	0	0	0	0	0	0	0
k__Bacteria;p__Firmicutes;c__Clostridia;o__Lachnospirales;f__Lachnospiraceae;g__Frisingicoccus;s__caecimuris	116	0	0	0	0	0	0	0	0	0	116	0	0	0	0	0	0	0	0	0	0	0	0	0	0	0	0	0	0	0	0	0
k__Bacteria;p__Firmicutes;c__Clostridia;o__Peptostreptococcales-Tissierellales;f__Peptostreptococcaceae;g__Peptoanaerobacter;s__NA	110	0	0	0	0	0	0	0	0	0	0	0	0	0	0	0	0	23	0	0	0	0	0	0	0	0	0	0	0	0	87	0
k__Bacteria;p__Firmicutes;c__Negativicutes;o__Acidaminococcales;f__Acidaminococcaceae;g__Acidaminococcus;s__intestini	110	0	0	0	0	0	94	0	16	0	0	0	0	0	0	0	0	0	0	0	0	0	0	0	0	0	0	0	0	0	0	0
k__Bacteria;p__Bacteroidota;c__Bacteroidia;o__Bacteroidales;f__Bacteroidaceae;g__Bacteroides;s__fluxus	108	0	0	0	0	0	0	108	0	0	0	0	0	0	0	0	0	0	0	0	0	0	0	0	0	0	0	0	0	0	0	0
k__Bacteria;p__Fusobacteriota;c__Fusobacteriia;o__Fusobacteriales;f__Leptotrichiaceae;g__Sneathia;s__amnii	107	0	0	0	0	0	0	0	0	0	0	0	0	0	0	0	0	0	0	0	0	107	0	0	0	0	0	0	0	0	0	0
k__Bacteria;p__Firmicutes;c__Bacilli;o__Erysipelotrichales;f__Erysipelotrichaceae;g__Catenisphaera;s__NA	106	0	0	0	0	0	0	0	0	0	106	0	0	0	0	0	0	0	0	0	0	0	0	0	0	0	0	0	0	0	0	0
k__Bacteria;p__Campylobacterota;c__Campylobacteria;o__Campylobacterales;f__Rs-M59 termite group;g__NA;s__NA	105	0	0	0	0	0	0	0	0	0	0	0	0	0	0	0	0	9	7	0	3	10	0	0	0	0	0	0	0	0	74	2
k__Bacteria;p__Firmicutes;c__Bacilli;o__Bacillales;f__Bacillaceae;g__Anaerobacillus;s__NA	105	0	0	0	0	0	0	0	0	0	0	0	0	0	0	0	0	0	18	0	87	0	0	0	0	0	0	0	0	0	0	0
k__Bacteria;p__Proteobacteria;c__Gammaproteobacteria;o__Burkholderiales;f__Sutterellaceae;g__Parasutterella;s__NA	104	0	0	0	0	0	0	0	64	0	35	5	0	0	0	0	0	0	0	0	0	0	0	0	0	0	0	0	0	0	0	0
k__Bacteria;p__Proteobacteria;c__Gammaproteobacteria;o__Enterobacterales;f__Pasteurellaceae;g__Haemophilus;s__sputorum	104	0	0	0	0	0	0	0	0	0	0	0	0	0	0	0	0	0	0	0	0	104	0	0	0	0	0	0	0	0	0	0
k__Bacteria;p__Actinobacteriota;c__Coriobacteriia;o__Coriobacteriales;f__Atopobiaceae;g__NA;s__NA	102	0	0	0	0	0	0	0	0	11	0	0	18	26	0	0	0	25	0	0	0	0	0	0	0	0	0	0	0	0	22	0
k__Bacteria;p__Firmicutes;c__Bacilli;o__Lactobacillales;f__Streptococcaceae;g__Streptococcus;s__mitis	102	0	0	0	0	0	0	0	0	0	0	0	0	0	0	0	0	0	0	0	0	0	0	0	0	0	0	102	0	0	0	0
k__Bacteria;p__Firmicutes;c__Bacilli;o__Erysipelotrichales;f__Erysipelotrichaceae;g__[Clostridium] innocuum group;s__innocuum	99	0	0	0	0	0	0	0	50	0	49	0	0	0	0	0	0	0	0	0	0	0	0	0	0	0	0	0	0	0	0	0
k__Bacteria;p__Firmicutes;c__Clostridia;o__Lachnospirales;f__Lachnospiraceae;g__Eisenbergiella;s__tayi	99	0	0	0	0	0	0	0	40	36	0	0	0	23	0	0	0	0	0	0	0	0	0	0	0	0	0	0	0	0	0	0
k__Bacteria;p__Firmicutes;c__Bacilli;o__Bacillales;f__Salisediminibacteriaceae;g__Salipaludibacillus;s__NA	98	0	0	0	0	0	0	0	0	0	0	0	0	0	0	0	0	0	22	0	74	0	0	0	2	0	0	0	0	0	0	0
k__Bacteria;p__Bacteroidota;c__Bacteroidia;o__Bacteroidales;f__Bacteroidaceae;g__Bacteroides;s__clarus	97	0	0	0	0	0	0	0	0	0	0	0	0	97	0	0	0	0	0	0	0	0	0	0	0	0	0	0	0	0	0	0
k__Bacteria;p__Bacteroidota;c__Bacteroidia;o__Bacteroidales;f__Rikenellaceae;g__Alistipes;s__massiliensis	96	0	0	0	0	0	96	0	0	0	0	0	0	0	0	0	0	0	0	0	0	0	0	0	0	0	0	0	0	0	0	0
k__Bacteria;p__Firmicutes;c__Clostridia;o__Lachnospirales;f__Lachnospiraceae;g__Marvinbryantia;s__NA	93	0	0	0	0	0	0	0	14	0	0	0	16	63	0	0	0	0	0	0	0	0	0	0	0	0	0	0	0	0	0	0
k__Bacteria;p__Firmicutes;c__Clostridia;o__Oscillospirales;f__Oscillospiraceae;g__Colidextribacter;s__massiliensis	91	0	0	0	0	0	0	0	0	0	0	0	69	22	0	0	0	0	0	0	0	0	0	0	0	0	0	0	0	0	0	0
k__Bacteria;p__Fusobacteriota;c__Fusobacteriia;o__Fusobacteriales;f__Leptotrichiaceae;g__Leptotrichia;s__goodfellowii	89	0	0	0	0	0	0	0	0	0	0	0	0	0	0	0	0	0	0	0	0	0	0	0	38	51	0	0	0	0	0	0
k__Bacteria;p__Bacteroidota;c__Bacteroidia;o__Bacteroidales;f__Prevotellaceae;g__Prevotella_7;s__multiformis	88	0	0	0	0	0	0	0	0	0	0	0	0	0	0	0	0	88	0	0	0	0	0	0	0	0	0	0	0	0	0	0
k__Bacteria;p__Desulfobacterota;c__Desulfovibrionia;o__Desulfovibrionales;f__Desulfovibrionaceae;g__NA;s__NA	83	0	0	0	0	0	0	13	29	0	0	0	14	27	0	0	0	0	0	0	0	0	0	0	0	0	0	0	0	0	0	0
k__Bacteria;p__Bacteroidota;c__Bacteroidia;o__Bacteroidales;f__Marinifilaceae;g__Sanguibacteroides;s__justesenii	81	0	0	0	0	0	0	0	0	0	0	0	81	0	0	0	0	0	0	0	0	0	0	0	0	0	0	0	0	0	0	0
k__Bacteria;p__Patescibacteria;c__Gracilibacteria;o__NA;f__NA;g__NA;s__NA	80	0	0	0	0	0	0	0	0	0	0	0	0	0	0	0	0	0	0	0	0	0	0	0	0	69	0	0	0	0	0	11
k__Bacteria;p__Actinobacteriota;c__Actinobacteria;o__Actinomycetales;f__Actinomycetaceae;g__Actinomyces;s__odontolyticus	78	0	0	0	0	0	0	0	0	0	0	0	0	0	0	0	0	0	0	0	0	17	0	0	0	0	0	0	0	0	32	29
k__Bacteria;p__Firmicutes;c__Bacilli;o__Staphylococcales;f__Staphylococcaceae;g__Staphylococcus;s__NA	75	0	0	0	0	0	0	0	0	0	5	0	0	0	0	0	0	6	0	0	0	0	0	3	0	7	0	0	0	0	54	0
k__Bacteria;p__Proteobacteria;c__Gammaproteobacteria;o__Burkholderiales;f__Rhodocyclaceae;g__Propionivibrio;s__NA	75	0	0	0	0	0	0	0	0	0	0	0	0	0	0	0	0	9	0	0	6	15	12	0	18	11	0	0	0	4	0	0
k__Bacteria;p__Bacteroidota;c__Bacteroidia;o__Bacteroidales;f__Bacteroidaceae;g__Bacteroides;s__eggerthii	70	0	0	0	0	0	70	0	0	0	0	0	0	0	0	0	0	0	0	0	0	0	0	0	0	0	0	0	0	0	0	0
k__Bacteria;p__Firmicutes;c__Clostridia;o__Oscillospirales;f__Ruminococcaceae;g__Anaerofilum;s__NA	70	0	0	0	0	0	0	0	15	0	0	0	55	0	0	0	0	0	0	0	0	0	0	0	0	0	0	0	0	0	0	0
k__Bacteria;p__Desulfobacterota;c__Desulfovibrionia;o__Desulfovibrionales;f__Desulfovibrionaceae;g__Desulfovibrio;s__fairfieldensis	69	0	0	0	0	0	0	0	0	0	5	0	64	0	0	0	0	0	0	0	0	0	0	0	0	0	0	0	0	0	0	0
k__Bacteria;p__Elusimicrobiota;c__Elusimicrobia;o__Lineage IV;f__NA;g__NA;s__NA	68	0	0	0	0	0	0	0	0	0	0	0	0	0	0	0	0	4	0	0	0	0	0	0	0	0	0	0	0	0	64	0
k__Bacteria;p__Firmicutes;c__Clostridia;o__Christensenellales;f__Christensenellaceae;g__Catabacter;s__hongkongensis	68	0	0	0	0	0	0	0	23	45	0	0	0	0	0	0	0	0	0	0	0	0	0	0	0	0	0	0	0	0	0	0
k__Bacteria;p__Firmicutes;c__Bacilli;o__Lactobacillales;f__Lactobacillaceae;g__Latilactobacillus;s__NA	65	0	0	0	0	0	0	0	0	0	65	0	0	0	0	0	0	0	0	0	0	0	0	0	0	0	0	0	0	0	0	0
k__Bacteria;p__Proteobacteria;c__Gammaproteobacteria;o__Burkholderiales;f__Oxalobacteraceae;g__Oxalobacter;s__formigenes	64	0	0	0	0	0	0	33	0	0	0	0	31	0	0	0	0	0	0	0	0	0	0	0	0	0	0	0	0	0	0	0
k__Bacteria;p__Firmicutes;c__Clostridia;o__Oscillospirales;f__Butyricicoccaceae;g__Butyricicoccus;s__NA	62	0	0	0	0	0	0	0	0	0	0	62	0	0	0	0	0	0	0	0	0	0	0	0	0	0	0	0	0	0	0	0
k__Bacteria;p__Bacteroidota;c__Bacteroidia;o__Flavobacteriales;f__Flavobacteriaceae;g__Flavobacterium;s__NA	61	0	0	0	0	0	0	0	0	0	0	0	0	0	0	0	0	0	4	0	57	0	0	0	0	0	0	0	0	0	0	0
k__Bacteria;p__Firmicutes;c__Clostridia;o__Oscillospirales;f__Ruminococcaceae;g__Anaerotruncus;s__NA	61	0	0	0	0	0	0	0	0	48	0	0	7	6	0	0	0	0	0	0	0	0	0	0	0	0	0	0	0	0	0	0
k__Bacteria;p__Bacteroidota;c__Bacteroidia;o__Bacteroidales;f__Marinifilaceae;g__Odoribacter;s__laneus	60	0	0	0	0	0	0	0	0	0	0	0	60	0	0	0	0	0	0	0	0	0	0	0	0	0	0	0	0	0	0	0
k__Bacteria;p__Bacteroidota;c__Bacteroidia;o__Bacteroidales;f__Rikenellaceae;g__Alistipes;s__senegalensis	60	0	0	0	0	0	0	0	0	0	0	0	60	0	0	0	0	0	0	0	0	0	0	0	0	0	0	0	0	0	0	0
k__Bacteria;p__Firmicutes;c__Clostridia;o__Oscillospirales;f__Oscillospiraceae;g__UCG-007;s__NA	60	0	0	0	0	0	0	0	0	0	0	16	35	9	0	0	0	0	0	0	0	0	0	0	0	0	0	0	0	0	0	0
k__Bacteria;p__Firmicutes;c__Clostridia;o__Oscillospirales;f__Hungateiclostridiaceae;g__Ruminiclostridium;s__NA	58	0	0	0	0	0	0	9	0	0	0	0	49	0	0	0	0	0	0	0	0	0	0	0	0	0	0	0	0	0	0	0
k__Bacteria;p__Firmicutes;c__Clostridia;o__Peptostreptococcales-Tissierellales;f__Peptostreptococcaceae;g__Intestinibacter;s__bartlettii	57	0	0	0	0	0	0	0	0	44	13	0	0	0	0	0	0	0	0	0	0	0	0	0	0	0	0	0	0	0	0	0
k__Bacteria;p__Actinobacteriota;c__Actinobacteria;o__Bifidobacteriales;f__Bifidobacteriaceae;g__NA;s__NA	54	0	0	0	0	0	4	0	0	7	0	0	43	0	0	0	0	0	0	0	0	0	0	0	0	0	0	0	0	0	0	0
k__Bacteria;p__Proteobacteria;c__Gammaproteobacteria;o__Enterobacterales;f__Succinivibrionaceae;g__NA;s__NA	52	0	0	0	0	0	0	0	0	0	0	0	52	0	0	0	0	0	0	0	0	0	0	0	0	0	0	0	0	0	0	0
k__Bacteria;p__Spirochaetota;c__Spirochaetia;o__Spirochaetales;f__Spirochaetaceae;g__Sphaerochaeta;s__NA	52	0	0	0	0	0	0	0	0	0	0	0	0	0	6	0	0	0	0	25	0	0	0	0	10	0	0	0	0	0	8	3
k__Bacteria;p__Bacteroidota;c__Bacteroidia;o__Bacteroidales;f__Rikenellaceae;g__Alistipes;s__timonensis	50	0	0	0	0	0	0	0	0	50	0	0	0	0	0	0	0	0	0	0	0	0	0	0	0	0	0	0	0	0	0	0
k__Bacteria;p__Firmicutes;c__Clostridia;o__Lachnospirales;f__Lachnospiraceae;g__Lachnoanaerobaculum;s__umeaense	50	0	0	0	0	0	0	0	0	0	0	0	0	0	0	0	0	0	0	0	0	0	0	0	0	0	0	0	0	50	0	0
k__Bacteria;p__Firmicutes;c__Clostridia;o__Christensenellales;f__Christensenellaceae;g__Christensenella;s__NA	49	0	0	0	0	0	0	0	24	4	0	0	21	0	0	0	0	0	0	0	0	0	0	0	0	0	0	0	0	0	0	0
k__Bacteria;p__Firmicutes;c__Clostridia;o__Peptostreptococcales-Tissierellales;f__Serpentinicella;g__NA;s__NA	48	0	0	0	0	0	0	0	0	0	0	0	0	0	0	0	0	0	11	0	37	0	0	0	0	0	0	0	0	0	0	0
k__Bacteria;p__Spirochaetota;c__Spirochaetia;o__Spirochaetales;f__Spirochaetaceae;g__Treponema;s__pectinovorum	48	0	0	0	0	0	0	0	0	0	0	0	0	0	0	0	8	0	0	0	0	13	5	4	0	0	0	0	0	18	0	0
k__Bacteria;p__Bacteroidota;c__Bacteroidia;o__Bacteroidales;f__Dysgonomonadaceae;g__Dysgonomonas;s__NA	47	0	0	0	0	0	0	0	0	0	0	0	0	0	0	0	0	0	3	0	44	0	0	0	0	0	0	0	0	0	0	0
k__Bacteria;p__Firmicutes;c__Clostridia;o__Peptostreptococcales-Tissierellales;f__Peptostreptococcaceae;g__Terrisporobacter;s__NA	47	0	0	0	0	0	0	0	0	0	0	0	0	47	0	0	0	0	0	0	0	0	0	0	0	0	0	0	0	0	0	0
k__Bacteria;p__Actinobacteriota;c__Coriobacteriia;o__Coriobacteriales;f__Eggerthellaceae;g__Cryptobacterium;s__curtum	46	0	0	0	0	0	0	0	0	0	0	0	0	0	0	0	0	0	0	37	0	0	0	0	0	0	0	9	0	0	0	0
k__Bacteria;p__Firmicutes;c__Clostridia;o__Oscillospirales;f__Ruminococcaceae;g__Anaerotruncus;s__rubiinfantis	45	0	0	0	0	0	0	0	0	14	0	15	16	0	0	0	0	0	0	0	0	0	0	0	0	0	0	0	0	0	0	0
k__Bacteria;p__Bacteroidota;c__Bacteroidia;o__Bacteroidales;f__Prevotellaceae;g__Prevotella;s__marshii	44	0	0	0	0	0	0	0	0	0	0	0	0	0	0	0	0	16	0	0	0	0	0	0	17	0	0	0	0	0	0	11
k__Bacteria;p__Proteobacteria;c__Gammaproteobacteria;o__Burkholderiales;f__Sutterellaceae;g__Sutterella;s__NA	44	0	0	0	0	0	0	44	0	0	0	0	0	0	0	0	0	0	0	0	0	0	0	0	0	0	0	0	0	0	0	0
k__Bacteria;p__Bacteroidota;c__Bacteroidia;o__Bacteroidales;f__Barnesiellaceae;g__Coprobacter;s__secundus	42	0	0	0	0	0	42	0	0	0	0	0	0	0	0	0	0	0	0	0	0	0	0	0	0	0	0	0	0	0	0	0
k__Bacteria;p__Desulfobacterota;c__Desulfuromonadia;o__Bradymonadales;f__NA;g__NA;s__NA	40	0	0	0	0	0	0	0	0	0	0	0	0	0	0	0	0	0	6	0	8	26	0	0	0	0	0	0	0	0	0	0
k__Bacteria;p__Actinobacteriota;c__Actinobacteria;o__Bifidobacteriales;f__Bifidobacteriaceae;g__Bifidobacterium;s__animalis	39	0	0	0	0	0	0	0	0	39	0	0	0	0	0	0	0	0	0	0	0	0	0	0	0	0	0	0	0	0	0	0
k__Bacteria;p__Bacteroidota;c__Bacteroidia;o__Bacteroidales;f__Paludibacteraceae;g__Paludibacter;s__NA	39	0	0	0	0	0	0	0	0	0	0	0	0	0	0	0	0	0	6	0	33	0	0	0	0	0	0	0	0	0	0	0
k__Bacteria;p__Firmicutes;c__Clostridia;o__Lachnospirales;f__Lachnospiraceae;g__Lachnospiraceae FCS020 group;s__bacterium_DJF_CP76	38	0	0	0	0	0	0	0	9	14	0	0	15	0	0	0	0	0	0	0	0	0	0	0	0	0	0	0	0	0	0	0
k__Bacteria;p__Firmicutes;c__Clostridia;o__Oscillospirales;f__Ruminococcaceae;g__Faecalibacterium;s__NA	38	0	0	0	0	0	2	0	0	2	16	0	14	4	0	0	0	0	0	0	0	0	0	0	0	0	0	0	0	0	0	0
k__Bacteria;p__Firmicutes;c__Clostridia;o__NA;f__NA;g__NA;s__NA	36	0	0	0	0	0	0	0	0	5	0	0	17	7	0	0	0	4	3	0	0	0	0	0	0	0	0	0	0	0	0	0
k__Bacteria;p__Firmicutes;c__Clostridia;o__Oscillospirales;f__Ethanoligenenaceae;g__Acetanaerobacterium;s__NA	36	0	0	0	0	0	7	0	11	0	0	0	18	0	0	0	0	0	0	0	0	0	0	0	0	0	0	0	0	0	0	0
k__Bacteria;p__NA;c__NA;o__NA;f__NA;g__NA;s__NA	36	0	0	0	0	0	2	0	0	0	4	0	7	0	0	0	6	2	2	0	0	2	0	0	0	0	2	0	0	8	1	0
k__Bacteria;p__Proteobacteria;c__Gammaproteobacteria;o__Enterobacterales;f__Alteromonadaceae;g__Alishewanella;s__NA	35	0	0	0	0	0	0	0	0	0	0	0	0	0	0	0	0	0	0	0	24	0	0	0	11	0	0	0	0	0	0	0
k__Bacteria;p__Firmicutes;c__Clostridia;o__Lachnospirales;f__Lachnospiraceae;g__UC5-1-2E3;s__NA	34	0	0	0	0	0	0	0	0	0	14	0	20	0	0	0	0	0	0	0	0	0	0	0	0	0	0	0	0	0	0	0
k__Bacteria;p__Proteobacteria;c__Gammaproteobacteria;o__Burkholderiales;f__Neisseriaceae;g__Alysiella;s__NA	34	0	0	0	0	0	0	0	0	0	0	0	0	0	0	0	0	0	0	0	0	27	0	0	0	0	0	0	0	0	7	0
k__Bacteria;p__Firmicutes;c__Bacilli;o__Erysipelotrichales;f__Erysipelatoclostridiaceae;g__UCG-004;s__NA	33	0	0	0	0	0	0	0	0	0	0	0	0	0	0	0	0	0	0	0	0	0	0	0	0	0	0	0	0	0	33	0
k__Bacteria;p__Actinobacteriota;c__Actinobacteria;o__Micrococcales;f__Promicromonosporaceae;g__Cellulosimicrobium;s__NA	32	0	0	23	0	0	0	0	0	0	0	0	0	0	0	0	0	0	0	0	0	0	0	0	0	0	0	0	0	0	9	0
k__Bacteria;p__Actinobacteriota;c__Actinobacteria;o__Propionibacteriales;f__Propionibacteriaceae;g__Pseudopropionibacterium;s__rubrum	32	0	0	0	0	0	0	0	0	0	0	0	0	0	0	0	0	0	0	0	0	0	0	0	0	32	0	0	0	0	0	0
k__Bacteria;p__Firmicutes;c__Clostridia;o__Lachnospirales;f__Lachnospiraceae;g__[Eubacterium] ruminantium group;s__NA	32	0	0	0	0	0	0	0	0	0	0	0	32	0	0	0	0	0	0	0	0	0	0	0	0	0	0	0	0	0	0	0
k__Bacteria;p__Bacteroidota;c__Bacteroidia;o__Flavobacteriales;f__Flavobacteriaceae;g__NA;s__NA	31	0	0	0	0	0	0	0	0	31	0	0	0	0	0	0	0	0	0	0	0	0	0	0	0	0	0	0	0	0	0	0
k__Bacteria;p__Firmicutes;c__Clostridia;o__Lachnospirales;f__Lachnospiraceae;g__Lachnospiraceae NC2004 group;s__NA	31	0	0	0	0	0	1	0	0	10	20	0	0	0	0	0	0	0	0	0	0	0	0	0	0	0	0	0	0	0	0	0
k__Bacteria;p__Proteobacteria;c__Gammaproteobacteria;o__Burkholderiales;f__Sutterellaceae;g__Sutterella;s__wadsworthensis	30	0	0	0	0	0	0	0	17	0	0	0	10	3	0	0	0	0	0	0	0	0	0	0	0	0	0	0	0	0	0	0
k__Bacteria;p__Bacteroidota;c__Bacteroidia;o__Bacteroidales;f__NA;g__NA;s__NA	29	0	0	0	0	0	2	0	0	0	0	0	0	0	0	4	0	14	0	0	0	0	0	0	7	0	0	0	0	2	0	0
k__Bacteria;p__Firmicutes;c__NA;o__NA;f__NA;g__NA;s__NA	28	0	0	0	0	0	0	0	0	0	0	5	19	0	0	0	0	0	0	0	0	0	0	0	0	0	0	0	0	2	2	0
k__Bacteria;p__Actinobacteriota;c__Actinobacteria;o__Streptomycetales;f__Streptomycetaceae;g__Streptomyces;s__NA	27	0	0	4	0	0	3	0	0	0	0	0	6	0	0	0	7	4	3	0	0	0	0	0	0	0	0	0	0	0	0	0
k__Bacteria;p__Bacteroidota;c__Bacteroidia;o__Bacteroidales;f__Rikenellaceae;g__NA;s__NA	27	0	0	0	0	0	0	0	0	0	0	0	0	0	0	0	0	0	4	0	23	0	0	0	0	0	0	0	0	0	0	0
k__Bacteria;p__Firmicutes;c__Clostridia;o__Clostridiales;f__Clostridiaceae;g__Clostridium sensu stricto 1;s__paraputrificum	27	0	0	0	0	0	0	0	0	0	27	0	0	0	0	0	0	0	0	0	0	0	0	0	0	0	0	0	0	0	0	0
k__Bacteria;p__Firmicutes;c__Clostridia;o__Eubacteriales;f__Eubacteriaceae;g__Eubacterium;s__NA	27	0	0	0	0	0	0	0	0	0	0	0	27	0	0	0	0	0	0	0	0	0	0	0	0	0	0	0	0	0	0	0
k__Bacteria;p__Firmicutes;c__Clostridia;o__Lachnospirales;f__Lachnospiraceae;g__Lactonifactor;s__longoviformis	27	0	0	0	0	0	0	0	15	12	0	0	0	0	0	0	0	0	0	0	0	0	0	0	0	0	0	0	0	0	0	0
k__Bacteria;p__Verrucomicrobiota;c__Verrucomicrobiae;o__Opitutales;f__Puniceicoccaceae;g__Cerasicoccus;s__NA	27	0	0	0	0	0	0	0	0	0	0	0	0	0	0	0	0	0	0	0	27	0	0	0	0	0	0	0	0	0	0	0
k__Bacteria;p__Firmicutes;c__Bacilli;o__Lactobacillales;f__Lactobacillaceae;g__Lacticaseibacillus;s__NA	26	0	0	0	0	0	0	0	0	0	0	11	0	0	0	0	0	0	0	0	0	0	0	0	0	0	0	0	0	15	0	0
k__Bacteria;p__Firmicutes;c__Clostridia;o__Oscillospirales;f__Ruminococcaceae;g__Fournierella;s__NA	26	0	0	0	0	0	1	5	2	18	0	0	0	0	0	0	0	0	0	0	0	0	0	0	0	0	0	0	0	0	0	0
k__Bacteria;p__Proteobacteria;c__Gammaproteobacteria;o__Burkholderiales;f__Comamonadaceae;g__NA;s__NA	26	0	0	0	0	0	0	0	0	0	0	0	0	0	0	0	0	0	0	0	0	0	0	10	0	0	0	0	0	0	0	16
k__Bacteria;p__Cyanobacteria;c__Cyanobacteriia;o__Chloroplast;f__NA;g__NA;s__NA	25	0	0	0	0	0	0	0	0	0	6	0	0	0	0	0	0	0	0	0	0	0	0	0	0	0	0	0	0	19	0	0
k__Bacteria;p__Firmicutes;c__Bacilli;o__Erysipelotrichales;f__Erysipelotrichaceae;g__Holdemanella;s__NA	25	0	0	0	0	0	0	0	0	0	0	19	6	0	0	0	0	0	0	0	0	0	0	0	0	0	0	0	0	0	0	0
k__Bacteria;p__Firmicutes;c__Clostridia;o__Peptostreptococcales-Tissierellales;f__Family XI;g__Murdochiella;s__NA	24	0	0	0	0	0	0	0	0	0	0	0	0	0	0	0	0	0	0	0	24	0	0	0	0	0	0	0	0	0	0	0
k__Bacteria;p__Firmicutes;c__Clostridia;o__Peptostreptococcales-Tissierellales;f__Anaerovoracaceae;g__S5-A14a;s__NA	23	0	0	0	0	0	0	0	12	11	0	0	0	0	0	0	0	0	0	0	0	0	0	0	0	0	0	0	0	0	0	0
k__Bacteria;p__Spirochaetota;c__Spirochaetia;o__Spirochaetales;f__Spirochaetaceae;g__Treponema;s__refringens	23	0	0	0	0	0	0	0	0	0	0	0	0	0	0	0	0	0	0	0	0	9	0	0	0	0	0	0	0	14	0	0
k__Bacteria;p__Firmicutes;c__Clostridia;o__Peptostreptococcales-Tissierellales;f__Peptostreptococcaceae;g__Filifactor;s__NA	22	0	0	0	0	0	0	0	0	0	0	0	0	0	0	0	0	12	2	0	0	0	0	0	4	0	0	0	0	4	0	0
k__Bacteria;p__Firmicutes;c__Clostridia;o__Peptostreptococcales-Tissierellales;f__Peptostreptococcaceae;g__Terrisporobacter;s__mayombei	22	0	0	0	0	0	0	0	0	0	22	0	0	0	0	0	0	0	0	0	0	0	0	0	0	0	0	0	0	0	0	0
k__Bacteria;p__Firmicutes;c__Negativicutes;o__Veillonellales-Selenomonadales;f__Veillonellaceae;g__Anaeroglobus;s__NA	22	0	0	0	0	0	0	0	0	0	0	0	0	0	0	0	0	0	0	0	0	0	0	0	0	22	0	0	0	0	0	0
k__Bacteria;p__Proteobacteria;c__Gammaproteobacteria;o__Pseudomonadales;f__Halomonadaceae;g__Halomonas;s__NA	22	0	0	0	0	0	0	0	0	0	0	0	0	0	0	0	0	0	0	0	22	0	0	0	0	0	0	0	0	0	0	0
k__Bacteria;p__Bacteroidota;c__Bacteroidia;o__Bacteroidales;f__Porphyromonadaceae;g__Porphyromonas;s__uenonis	21	0	0	0	0	0	0	0	0	0	0	0	0	0	0	0	0	0	0	0	0	8	0	13	0	0	0	0	0	0	0	0
k__Bacteria;p__Firmicutes;c__Bacilli;o__Lactobacillales;f__Streptococcaceae;g__Streptococcus;s__massiliensis	20	0	0	0	0	0	0	0	0	0	0	0	0	0	0	0	0	0	20	0	0	0	0	0	0	0	0	0	0	0	0	0
k__Bacteria;p__Firmicutes;c__Clostridia;o__Christensenellales;f__Christensenellaceae;g__Christensenella;s__massiliensis	20	0	0	0	0	0	0	0	0	0	0	0	12	8	0	0	0	0	0	0	0	0	0	0	0	0	0	0	0	0	0	0
k__Bacteria;p__Firmicutes;c__Clostridia;o__Lachnospirales;f__Lachnospiraceae;g__[Ruminococcus] gauvreauii group;s__gauvreauii	20	0	0	0	0	0	0	0	0	20	0	0	0	0	0	0	0	0	0	0	0	0	0	0	0	0	0	0	0	0	0	0
k__Bacteria;p__Firmicutes;c__Clostridia;o__Peptostreptococcales-Tissierellales;f__Peptostreptococcaceae;g__NA;s__NA	20	0	0	0	0	0	0	0	14	0	0	0	6	0	0	0	0	0	0	0	0	0	0	0	0	0	0	0	0	0	0	0
k__Bacteria;p__Verrucomicrobiota;c__Lentisphaeria;o__Victivallales;f__vadinBE97;g__NA;s__NA	20	0	0	0	0	0	0	0	0	20	0	0	0	0	0	0	0	0	0	0	0	0	0	0	0	0	0	0	0	0	0	0
k__Bacteria;p__Firmicutes;c__Clostridia;o__Oscillospirales;f__Ruminococcaceae;g__Pygmaiobacter;s__NA	19	0	0	0	0	0	0	0	19	0	0	0	0	0	0	0	0	0	0	0	0	0	0	0	0	0	0	0	0	0	0	0
k__Bacteria;p__Proteobacteria;c__Alphaproteobacteria;o__Rhodobacterales;f__Rhodobacteraceae;g__Defluviimonas;s__NA	19	0	0	0	0	0	0	0	0	0	0	0	0	0	0	0	0	0	0	0	19	0	0	0	0	0	0	0	0	0	0	0
k__Bacteria;p__Actinobacteriota;c__Actinobacteria;o__Actinomycetales;f__Actinomycetaceae;g__Mobiluncus;s__NA	18	0	0	0	0	0	0	0	0	0	0	0	0	0	0	0	0	0	0	18	0	0	0	0	0	0	0	0	0	0	0	0
k__Bacteria;p__Actinobacteriota;c__Coriobacteriia;o__Coriobacteriales;f__Coriobacteriales Incertae Sedis;g__Raoultibacter;s__massiliensis	18	0	0	0	0	0	0	0	13	5	0	0	0	0	0	0	0	0	0	0	0	0	0	0	0	0	0	0	0	0	0	0
k__Bacteria;p__Firmicutes;c__Clostridia;o__Lachnospirales;f__Lachnospiraceae;g__Blautia;s__stercoris	18	0	0	0	0	0	18	0	0	0	0	0	0	0	0	0	0	0	0	0	0	0	0	0	0	0	0	0	0	0	0	0
k__Bacteria;p__Firmicutes;c__Bacilli;o__Erysipelotrichales;f__Erysipelotrichaceae;g__NA;s__NA	17	0	0	0	0	0	0	0	0	0	0	0	17	0	0	0	0	0	0	0	0	0	0	0	0	0	0	0	0	0	0	0
k__Bacteria;p__Firmicutes;c__Clostridia;o__Oscillospirales;f__Oscillospiraceae;g__Pseudoflavonifractor;s__capillosus	17	0	0	0	0	0	0	8	0	0	0	0	9	0	0	0	0	0	0	0	0	0	0	0	0	0	0	0	0	0	0	0
k__Bacteria;p__Firmicutes;c__Clostridia;o__Oscillospirales;f__Ruminococcaceae;g__Phocea;s__NA	17	0	0	0	0	0	0	0	0	0	0	0	17	0	0	0	0	0	0	0	0	0	0	0	0	0	0	0	0	0	0	0
k__Bacteria;p__Proteobacteria;c__Gammaproteobacteria;o__Enterobacterales;f__Yersiniaceae;g__Samsonia;s__NA	17	0	0	0	0	0	17	0	0	0	0	0	0	0	0	0	0	0	0	0	0	0	0	0	0	0	0	0	0	0	0	0
k__Bacteria;p__Firmicutes;c__Clostridia;o__Lachnospirales;f__Lachnospiraceae;g__Tuzzerella;s__NA	16	0	0	0	0	0	6	0	0	6	0	0	0	4	0	0	0	0	0	0	0	0	0	0	0	0	0	0	0	0	0	0
k__Bacteria;p__Proteobacteria;c__Gammaproteobacteria;o__Enterobacterales;f__Enterobacteriaceae;g__Aquamonas;s__NA	16	0	0	0	0	0	0	0	9	0	0	7	0	0	0	0	0	0	0	0	0	0	0	0	0	0	0	0	0	0	0	0
k__Bacteria;p__Verrucomicrobiota;c__Verrucomicrobiae;o__Opitutales;f__Opitutaceae;g__NA;s__NA	16	0	0	0	0	0	0	0	0	0	0	0	0	0	0	0	0	0	0	0	16	0	0	0	0	0	0	0	0	0	0	0
k__Bacteria;p__Bacteroidota;c__Bacteroidia;o__Bacteroidales;f__Barnesiellaceae;g__Coprobacter;s__fastidiosus	15	0	0	0	0	0	15	0	0	0	0	0	0	0	0	0	0	0	0	0	0	0	0	0	0	0	0	0	0	0	0	0
k__Bacteria;p__Firmicutes;c__Bacilli;o__Lactobacillales;f__Lactobacillaceae;g__Lactobacillus;s__delbrueckii	15	0	0	0	0	0	0	0	15	0	0	0	0	0	0	0	0	0	0	0	0	0	0	0	0	0	0	0	0	0	0	0
k__Bacteria;p__Firmicutes;c__Bacilli;o__Lactobacillales;f__Lactobacillaceae;g__Pediococcus;s__parvulus	15	6	9	0	0	0	0	0	0	0	0	0	0	0	0	0	0	0	0	0	0	0	0	0	0	0	0	0	0	0	0	0
k__Bacteria;p__Firmicutes;c__Bacilli;o__Lactobacillales;f__NA;g__NA;s__NA	15	0	0	0	0	0	2	0	0	2	0	0	0	2	2	0	0	0	0	0	1	0	2	0	0	0	0	0	2	0	0	2
k__Bacteria;p__Firmicutes;c__Clostridia;o__Peptostreptococcales-Tissierellales;f__Peptostreptococcaceae;g__Acetoanaerobium;s__pronyense	15	0	0	0	0	0	0	0	0	0	0	0	0	0	0	0	0	0	0	0	15	0	0	0	0	0	0	0	0	0	0	0
k__Bacteria;p__Proteobacteria;c__Gammaproteobacteria;o__Cardiobacteriales;f__Cardiobacteriaceae;g__Suttonella;s__NA	15	0	0	0	0	0	0	0	0	0	0	0	0	0	0	0	0	0	0	0	0	0	0	0	0	15	0	0	0	0	0	0
k__Bacteria;p__Proteobacteria;c__Gammaproteobacteria;o__Enterobacterales;f__Enterobacterales Incertae Sedis;g__Alkalimonas;s__NA	15	0	0	0	0	0	0	0	0	0	0	0	0	0	0	0	0	0	0	0	15	0	0	0	0	0	0	0	0	0	0	0
k__Bacteria;p__Actinobacteriota;c__Actinobacteria;o__Corynebacteriales;f__Corynebacteriaceae;g__Corynebacterium;s__NA	14	0	0	0	0	0	0	0	0	0	0	0	0	0	0	0	0	0	0	9	0	0	3	0	2	0	0	0	0	0	0	0
k__Bacteria;p__Actinobacteriota;c__Coriobacteriia;o__Coriobacteriales;f__Eggerthellaceae;g__CHKCI002;s__NA	14	0	0	0	0	0	0	0	14	0	0	0	0	0	0	0	0	0	0	0	0	0	0	0	0	0	0	0	0	0	0	0
k__Bacteria;p__Bacteroidota;c__Bacteroidia;o__Bacteroidales;f__Prevotellaceae;g__Prevotella;s__timonensis	14	0	0	0	0	0	0	0	0	0	0	0	0	0	0	0	0	0	0	0	0	14	0	0	0	0	0	0	0	0	0	0
k__Bacteria;p__Actinobacteriota;c__Coriobacteriia;o__Coriobacteriales;f__Atopobiaceae;g__Atopobium;s__minutum	13	0	0	0	0	0	0	0	0	0	0	0	0	0	0	0	0	0	0	0	0	13	0	0	0	0	0	0	0	0	0	0
k__Bacteria;p__Firmicutes;c__Bacilli;o__Lactobacillales;f__Lactobacillaceae;g__Lactobacillus;s__NA	13	0	0	0	0	0	0	0	0	0	0	0	0	0	0	0	0	0	0	0	0	0	0	0	0	0	0	13	0	0	0	0
k__Bacteria;p__Firmicutes;c__Clostridia;o__Lachnospirales;f__Lachnospiraceae;g__Blautia;s__hydrogenotrophica	13	0	0	0	0	0	0	0	0	13	0	0	0	0	0	0	0	0	0	0	0	0	0	0	0	0	0	0	0	0	0	0
k__Bacteria;p__Firmicutes;c__Clostridia;o__Oscillospirales;f__Ruminococcaceae;g__Harryflintia;s__acetispora	13	0	0	0	0	0	0	0	0	0	0	0	13	0	0	0	0	0	0	0	0	0	0	0	0	0	0	0	0	0	0	0
k__Bacteria;p__Actinobacteriota;c__Actinobacteria;o__Propionibacteriales;f__Propionibacteriaceae;g__Pseudopropionibacterium;s__NA	12	0	0	0	0	0	0	0	0	0	0	0	0	0	0	0	0	0	0	12	0	0	0	0	0	0	0	0	0	0	0	0
k__Bacteria;p__Actinobacteriota;c__Coriobacteriia;o__Coriobacteriales;f__Eggerthellaceae;g__Gordonibacter;s__pamelaeae	12	0	0	0	0	0	0	0	0	0	12	0	0	0	0	0	0	0	0	0	0	0	0	0	0	0	0	0	0	0	0	0
k__Bacteria;p__Firmicutes;c__Bacilli;o__Erysipelotrichales;f__Erysipelotrichaceae;g__Faecalicoccus;s__pleomorphus	12	0	0	0	0	0	0	0	0	0	12	0	0	0	0	0	0	0	0	0	0	0	0	0	0	0	0	0	0	0	0	0
k__Bacteria;p__Firmicutes;c__Bacilli;o__Erysipelotrichales;f__Erysipelotrichaceae;g__Faecalitalea;s__NA	12	0	0	0	0	0	12	0	0	0	0	0	0	0	0	0	0	0	0	0	0	0	0	0	0	0	0	0	0	0	0	0
k__Bacteria;p__Firmicutes;c__Clostridia;o__Eubacteriales;f__Anaerofustaceae;g__Anaerofustis;s__stercorihominis	12	0	0	0	0	0	0	0	5	0	7	0	0	0	0	0	0	0	0	0	0	0	0	0	0	0	0	0	0	0	0	0
k__Bacteria;p__Firmicutes;c__Negativicutes;o__Veillonellales-Selenomonadales;f__Veillonellaceae;g__Dialister;s__NA	12	0	0	0	0	0	0	0	0	0	0	0	0	10	0	0	0	0	0	0	0	0	0	0	0	0	0	0	0	0	2	0
k__Bacteria;p__Fusobacteriota;c__Fusobacteriia;o__Fusobacteriales;f__Fusobacteriaceae;g__Fusobacterium;s__massiliense	12	0	0	0	0	0	0	0	0	0	0	0	0	0	0	0	0	0	0	0	0	12	0	0	0	0	0	0	0	0	0	0
k__Bacteria;p__Proteobacteria;c__Alphaproteobacteria;o__Rhodospirillales;f__Rhodospirillaceae;g__Candidatus Riegeria;s__NA	12	0	0	0	0	0	0	0	0	0	0	0	0	0	0	0	0	0	0	0	12	0	0	0	0	0	0	0	0	0	0	0
k__Bacteria;p__Proteobacteria;c__Gammaproteobacteria;o__Enterobacterales;f__NA;g__NA;s__NA	12	0	0	0	0	0	12	0	0	0	0	0	0	0	0	0	0	0	0	0	0	0	0	0	0	0	0	0	0	0	0	0
k__Bacteria;p__Proteobacteria;c__Gammaproteobacteria;o__Pseudomonadales;f__Nitrincolaceae;g__Nitrincola;s__NA	12	0	0	0	0	0	0	0	0	0	0	0	0	0	0	0	0	0	0	0	12	0	0	0	0	0	0	0	0	0	0	0
k__Bacteria;p__Actinobacteriota;c__Actinobacteria;o__Corynebacteriales;f__Corynebacteriaceae;g__Turicella;s__otitidis	11	0	0	11	0	0	0	0	0	0	0	0	0	0	0	0	0	0	0	0	0	0	0	0	0	0	0	0	0	0	0	0
k__Bacteria;p__Firmicutes;c__Bacilli;o__Lactobacillales;f__Lactobacillaceae;g__Leuconostoc;s__NA	11	0	0	0	0	0	11	0	0	0	0	0	0	0	0	0	0	0	0	0	0	0	0	0	0	0	0	0	0	0	0	0
k__Bacteria;p__Firmicutes;c__Bacilli;o__Lactobacillales;f__Lactobacillaceae;g__NA;s__NA	11	0	0	0	0	0	0	0	0	0	0	11	0	0	0	0	0	0	0	0	0	0	0	0	0	0	0	0	0	0	0	0
k__Bacteria;p__Firmicutes;c__Clostridia;o__Lachnospirales;f__Defluviitaleaceae;g__Defluviitalea;s__NA	11	0	0	0	0	0	0	0	0	0	0	0	0	0	0	0	0	0	0	0	11	0	0	0	0	0	0	0	0	0	0	0
k__Bacteria;p__Actinobacteriota;c__Actinobacteria;o__Bifidobacteriales;f__Bifidobacteriaceae;g__Alloscardovia;s__omnicolens	10	0	0	0	0	0	0	0	10	0	0	0	0	0	0	0	0	0	0	0	0	0	0	0	0	0	0	0	0	0	0	0
k__Bacteria;p__Actinobacteriota;c__Actinobacteria;o__Micrococcales;f__NA;g__NA;s__NA	10	0	0	0	0	0	0	0	0	0	0	0	0	0	0	0	0	0	0	0	10	0	0	0	0	0	0	0	0	0	0	0
k__Bacteria;p__Actinobacteriota;c__Actinobacteria;o__NA;f__NA;g__NA;s__NA	10	0	0	0	0	0	0	0	0	0	0	0	0	0	0	0	0	0	4	0	0	0	0	0	0	0	0	4	2	0	0	0
k__Bacteria;p__Firmicutes;c__Bacilli;o__Erysipelotrichales;f__Erysipelotrichaceae;g__Erysipelothrix;s__NA	10	0	0	0	0	0	0	0	0	0	0	0	0	0	0	0	0	0	0	0	10	0	0	0	0	0	0	0	0	0	0	0
k__Bacteria;p__Firmicutes;c__Clostridia;o__Lachnospirales;f__Lachnospiraceae;g__Lachnospiraceae UCG-009;s__NA	10	0	0	0	0	0	0	0	10	0	0	0	0	0	0	0	0	0	0	0	0	0	0	0	0	0	0	0	0	0	0	0
k__Bacteria;p__Firmicutes;c__Clostridia;o__Lachnospirales;f__Lachnospiraceae;g__Sellimonas;s__NA	10	0	0	0	0	0	0	0	0	10	0	0	0	0	0	0	0	0	0	0	0	0	0	0	0	0	0	0	0	0	0	0
k__Bacteria;p__Firmicutes;c__Bacilli;o__Lactobacillales;f__Lactobacillaceae;g__Loigolactobacillus;s__NA	9	0	0	9	0	0	0	0	0	0	0	0	0	0	0	0	0	0	0	0	0	0	0	0	0	0	0	0	0	0	0	0
k__Bacteria;p__Firmicutes;c__Clostridia;o__Lachnospirales;f__Lachnospiraceae;g__Catenibacillus;s__scindens	9	0	0	0	0	0	0	0	9	0	0	0	0	0	0	0	0	0	0	0	0	0	0	0	0	0	0	0	0	0	0	0
k__Bacteria;p__Firmicutes;c__Clostridia;o__Oscillospirales;f__Oscillospiraceae;g__Intestinimonas;s__butyriciproducens	9	0	0	0	0	0	0	0	0	9	0	0	0	0	0	0	0	0	0	0	0	0	0	0	0	0	0	0	0	0	0	0
k__Bacteria;p__Firmicutes;c__Clostridia;o__Peptostreptococcales-Tissierellales;f__Family XI;g__Peptoniphilus;s__lacrimalis	9	0	0	0	0	0	0	0	0	0	0	0	0	0	0	0	0	0	0	0	0	0	0	0	0	0	0	9	0	0	0	0
k__Bacteria;p__Proteobacteria;c__Gammaproteobacteria;o__Burkholderiales;f__Neisseriaceae;g__Simonsiella;s__NA	9	0	0	0	0	0	0	0	0	0	0	0	0	0	0	0	0	0	2	0	0	0	0	0	0	0	0	0	0	0	0	7
k__Bacteria;p__Proteobacteria;c__Gammaproteobacteria;o__Enterobacterales;f__Enterobacteriaceae;g__Enterobacter;s__NA	9	0	0	0	0	0	9	0	0	0	0	0	0	0	0	0	0	0	0	0	0	0	0	0	0	0	0	0	0	0	0	0
k__Bacteria;p__Firmicutes;c__Clostridia;o__Oscillospirales;f__Hydrogenoanaerobacterium;g__NA;s__NA	8	0	0	0	0	0	0	0	0	0	0	0	0	8	0	0	0	0	0	0	0	0	0	0	0	0	0	0	0	0	0	0
k__Bacteria;p__Firmicutes;c__Clostridia;o__Oscillospirales;f__UCG-011;g__NA;s__NA	8	0	0	0	0	0	0	0	0	0	0	0	8	0	0	0	0	0	0	0	0	0	0	0	0	0	0	0	0	0	0	0
k__Bacteria;p__Proteobacteria;c__Gammaproteobacteria;o__Burkholderiales;f__Neisseriaceae;g__Neisseria;s__bacilliformis	8	0	0	0	0	0	0	0	0	0	0	0	0	0	0	0	0	0	0	0	0	0	0	0	0	0	0	8	0	0	0	0
k__Bacteria;p__Actinobacteriota;c__Coriobacteriia;o__Coriobacteriales;f__Eggerthellaceae;g__Asaccharobacter;s__NA	7	0	0	0	0	0	0	0	0	0	0	0	0	0	7	0	0	0	0	0	0	0	0	0	0	0	0	0	0	0	0	0
k__Bacteria;p__Bacteroidota;c__Bacteroidia;o__NA;f__NA;g__NA;s__NA	7	0	0	0	0	0	0	0	0	0	0	0	0	0	0	0	7	0	0	0	0	0	0	0	0	0	0	0	0	0	0	0
k__Bacteria;p__Firmicutes;c__Bacilli;o__Lactobacillales;f__Lactobacillaceae;g__Leuconostoc;s__carnosum	7	0	0	0	0	0	0	0	0	0	7	0	0	0	0	0	0	0	0	0	0	0	0	0	0	0	0	0	0	0	0	0
k__Bacteria;p__Firmicutes;c__Bacilli;o__Lactobacillales;f__Lactobacillaceae;g__Limosilactobacillus;s__NA	7	0	0	7	0	0	0	0	0	0	0	0	0	0	0	0	0	0	0	0	0	0	0	0	0	0	0	0	0	0	0	0
k__Bacteria;p__Firmicutes;c__Clostridia;o__Eubacteriales;f__Anaerofustaceae;g__Anaerofustis;s__NA	7	0	0	0	0	0	0	0	0	0	0	0	7	0	0	0	0	0	0	0	0	0	0	0	0	0	0	0	0	0	0	0
k__Bacteria;p__Fusobacteriota;c__Fusobacteriia;o__Fusobacteriales;f__Fusobacteriaceae;g__NA;s__NA	7	0	0	0	0	0	0	0	0	0	0	0	0	0	0	0	0	3	0	0	0	0	0	0	0	0	0	0	0	0	0	4
k__Bacteria;p__Proteobacteria;c__Gammaproteobacteria;o__Enterobacterales;f__Pasteurellaceae;g__Conservatibacter;s__NA	7	0	0	0	0	0	0	0	0	0	0	0	0	0	0	0	0	0	0	0	0	2	0	0	0	0	0	0	0	5	0	0
k__Bacteria;p__Proteobacteria;c__Gammaproteobacteria;o__Enterobacterales;f__Yersiniaceae;g__NA;s__NA	7	0	0	0	0	0	7	0	0	0	0	0	0	0	0	0	0	0	0	0	0	0	0	0	0	0	0	0	0	0	0	0
k__Bacteria;p__Verrucomicrobiota;c__Verrucomicrobiae;o__Opitutales;f__Puniceicoccaceae;g__NA;s__NA	7	0	0	0	0	0	0	4	0	0	0	0	0	0	0	0	0	0	3	0	0	0	0	0	0	0	0	0	0	0	0	0
k__Bacteria;p__Bacteroidota;c__Bacteroidia;o__Bacteroidales;f__Marinilabiliaceae;g__Alkaliflexus;s__imshenetskii	6	0	0	0	0	0	0	0	0	0	0	0	0	0	0	0	0	0	0	0	6	0	0	0	0	0	0	0	0	0	0	0
k__Bacteria;p__Firmicutes;c__Bacilli;o__Erysipelotrichales;f__Erysipelotrichaceae;g__Solobacterium;s__NA	6	0	0	0	0	0	3	0	0	0	0	0	0	0	3	0	0	0	0	0	0	0	0	0	0	0	0	0	0	0	0	0
k__Bacteria;p__Firmicutes;c__Clostridia;o__Lachnospirales;f__Lachnospiraceae;g__[Eubacterium] oxidoreducens group;s__NA	6	0	0	0	0	0	2	0	0	0	0	0	0	4	0	0	0	0	0	0	0	0	0	0	0	0	0	0	0	0	0	0
k__Bacteria;p__Firmicutes;c__Clostridia;o__Lachnospirales;f__Lachnospiraceae;g__Anaerostipes;s__caccae	6	0	0	0	0	0	0	0	0	0	6	0	0	0	0	0	0	0	0	0	0	0	0	0	0	0	0	0	0	0	0	0
k__Bacteria;p__Firmicutes;c__Clostridia;o__Peptostreptococcales-Tissierellales;f__Anaerovoracaceae;g__Anaerovorax;s__NA	6	0	0	0	0	0	0	0	0	0	0	0	6	0	0	0	0	0	0	0	0	0	0	0	0	0	0	0	0	0	0	0
k__Bacteria;p__Firmicutes;c__Negativicutes;o__Acidaminococcales;f__Acidaminococcaceae;g__NA;s__NA	6	0	0	0	0	0	6	0	0	0	0	0	0	0	0	0	0	0	0	0	0	0	0	0	0	0	0	0	0	0	0	0
k__Bacteria;p__Firmicutes;c__Negativicutes;o__Veillonellales-Selenomonadales;f__Veillonellaceae;g__Megasphaera;s__NA	6	0	0	0	0	0	0	0	0	0	0	0	6	0	0	0	0	0	0	0	0	0	0	0	0	0	0	0	0	0	0	0
k__Bacteria;p__Proteobacteria;c__Gammaproteobacteria;o__Burkholderiales;f__Sutterellaceae;g__Sutterella;s__stercoricanis	6	0	0	0	0	0	0	6	0	0	0	0	0	0	0	0	0	0	0	0	0	0	0	0	0	0	0	0	0	0	0	0
k__Bacteria;p__Actinobacteriota;c__Actinobacteria;o__Bifidobacteriales;f__Bifidobacteriaceae;g__Gardnerella;s__vaginalis	5	0	0	0	0	0	0	0	0	0	0	0	0	0	0	0	0	0	0	0	0	0	0	0	0	0	0	5	0	0	0	0
k__Bacteria;p__Bacteroidota;c__Bacteroidia;o__Bacteroidales;f__Barnesiellaceae;g__NA;s__NA	5	0	0	0	0	0	0	0	0	0	0	0	2	3	0	0	0	0	0	0	0	0	0	0	0	0	0	0	0	0	0	0
k__Bacteria;p__Firmicutes;c__Bacilli;o__Erysipelotrichales;f__Erysipelotrichaceae;g__Dielma;s__NA	5	0	0	0	0	0	0	0	0	0	0	0	0	5	0	0	0	0	0	0	0	0	0	0	0	0	0	0	0	0	0	0
k__Bacteria;p__Firmicutes;c__Bacilli;o__Erysipelotrichales;f__Erysipelotrichaceae;g__Faecalitalea;s__cylindroides	5	0	0	0	0	0	0	0	5	0	0	0	0	0	0	0	0	0	0	0	0	0	0	0	0	0	0	0	0	0	0	0
k__Bacteria;p__Firmicutes;c__Bacilli;o__Lactobacillales;f__Lactobacillaceae;g__Lactobacillus;s__helveticus	5	0	0	0	0	0	0	0	0	0	0	0	0	5	0	0	0	0	0	0	0	0	0	0	0	0	0	0	0	0	0	0
k__Bacteria;p__Firmicutes;c__Clostridia;o__Christensenellales;f__Christensenellaceae;g__Catabacter;s__NA	5	0	0	0	0	0	0	0	0	0	0	0	5	0	0	0	0	0	0	0	0	0	0	0	0	0	0	0	0	0	0	0
k__Bacteria;p__Firmicutes;c__Clostridia;o__Lachnospirales;f__Lachnospiraceae;g__Anaerostignum;s__NA	5	0	0	0	0	0	0	0	0	0	0	0	0	0	0	0	0	0	0	0	5	0	0	0	0	0	0	0	0	0	0	0
k__Bacteria;p__Firmicutes;c__Clostridia;o__Lachnospirales;f__Lachnospiraceae;g__Lachnospiraceae UCG-008;s__NA	5	0	0	0	0	0	0	0	1	0	4	0	0	0	0	0	0	0	0	0	0	0	0	0	0	0	0	0	0	0	0	0
k__Bacteria;p__Firmicutes;c__Clostridia;o__Lachnospirales;f__Lachnospiraceae;g__Murimonas;s__NA	5	0	0	0	0	0	0	0	0	3	2	0	0	0	0	0	0	0	0	0	0	0	0	0	0	0	0	0	0	0	0	0
k__Bacteria;p__Firmicutes;c__Clostridia;o__Oscillospirales;f__Oscillospiraceae;g__Papillibacter;s__NA	5	0	0	0	0	0	0	0	0	0	0	0	0	5	0	0	0	0	0	0	0	0	0	0	0	0	0	0	0	0	0	0
k__Bacteria;p__Firmicutes;c__Clostridia;o__Peptostreptococcales-Tissierellales;f__Family XI;g__Fenollaria;s__NA	5	0	0	0	0	0	0	0	0	0	0	5	0	0	0	0	0	0	0	0	0	0	0	0	0	0	0	0	0	0	0	0
k__Bacteria;p__Actinobacteriota;c__Actinobacteria;o__Micrococcales;f__Micrococcaceae;g__NA;s__NA	4	0	0	0	0	0	0	0	0	0	0	0	0	0	0	0	0	0	0	0	0	0	0	0	0	0	0	0	0	4	0	0
k__Bacteria;p__Bacteroidota;c__Bacteroidia;o__Bacteroidales;f__Rikenellaceae;g__Alistipes;s__indistinctus	4	0	0	0	0	0	0	0	0	0	0	0	4	0	0	0	0	0	0	0	0	0	0	0	0	0	0	0	0	0	0	0
k__Bacteria;p__Bacteroidota;c__Bacteroidia;o__Cytophagales;f__MWH-CFBk5;g__NA;s__NA	4	0	0	0	0	0	0	0	0	0	0	0	0	0	0	0	0	0	0	0	4	0	0	0	0	0	0	0	0	0	0	0
k__Bacteria;p__Desulfobacterota;c__Desulfovibrionia;o__Desulfovibrionales;f__Desulfovibrionaceae;g__Mailhella;s__massiliensis	4	0	0	0	0	0	0	0	0	4	0	0	0	0	0	0	0	0	0	0	0	0	0	0	0	0	0	0	0	0	0	0
k__Bacteria;p__Firmicutes;c__Bacilli;o__Lactobacillales;f__Aerococcaceae;g__Aerococcus;s__christensenii	4	0	0	0	0	0	0	0	0	0	0	0	0	0	0	0	0	0	0	0	0	0	0	0	0	0	0	4	0	0	0	0
k__Bacteria;p__Firmicutes;c__Bacilli;o__Mycoplasmatales;f__Mycoplasmataceae;g__Mycoplasma;s__spermatophilum	4	0	0	0	0	0	0	0	0	0	0	0	0	0	0	0	0	0	0	0	0	0	0	0	0	0	0	0	0	0	0	4
k__Bacteria;p__Firmicutes;c__Clostridia;o__Lachnospirales;f__Lachnospiraceae;g__Lachnospiraceae NK4B4 group;s__NA	4	0	0	0	0	0	0	4	0	0	0	0	0	0	0	0	0	0	0	0	0	0	0	0	0	0	0	0	0	0	0	0
k__Bacteria;p__Firmicutes;c__Negativicutes;o__Veillonellales-Selenomonadales;f__Veillonellaceae;g__Dialister;s__propionicifaciens	4	0	0	0	0	0	0	0	0	0	0	0	0	0	0	0	0	0	0	0	0	4	0	0	0	0	0	0	0	0	0	0
k__Bacteria;p__Synergistota;c__Synergistia;o__Synergistales;f__Synergistaceae;g__Jonquetella;s__anthropi	4	0	0	0	0	0	0	0	0	0	0	0	0	0	0	0	0	0	0	0	0	4	0	0	0	0	0	0	0	0	0	0
k__Bacteria;p__Actinobacteriota;c__Coriobacteriia;o__Coriobacteriales;f__Atopobiaceae;g__Coriobacteriaceae UCG-002;s__NA	3	0	0	0	0	0	0	0	0	0	0	0	0	0	3	0	0	0	0	0	0	0	0	0	0	0	0	0	0	0	0	0
k__Bacteria;p__Actinobacteriota;c__Coriobacteriia;o__Coriobacteriales;f__Coriobacteriaceae;g__Enorma;s__NA	3	0	0	0	0	0	0	0	3	0	0	0	0	0	0	0	0	0	0	0	0	0	0	0	0	0	0	0	0	0	0	0
k__Bacteria;p__Actinobacteriota;c__Coriobacteriia;o__Coriobacteriales;f__Eggerthellaceae;g__Eggerthella;s__NA	3	0	0	0	0	0	0	0	3	0	0	0	0	0	0	0	0	0	0	0	0	0	0	0	0	0	0	0	0	0	0	0
k__Bacteria;p__Bacteroidota;c__Bacteroidia;o__Bacteroidales;f__Bacteroidaceae;g__Bacteroides;s__graminisolvens	3	0	0	0	0	0	0	0	0	0	0	0	0	0	0	0	0	0	0	0	3	0	0	0	0	0	0	0	0	0	0	0
k__Bacteria;p__Bacteroidota;c__Bacteroidia;o__Bacteroidales;f__Rikenellaceae;g__Alistipes;s__inops	3	0	0	0	0	0	0	0	0	0	3	0	0	0	0	0	0	0	0	0	0	0	0	0	0	0	0	0	0	0	0	0
k__Bacteria;p__Firmicutes;c__Bacilli;o__Lactobacillales;f__Carnobacteriaceae;g__NA;s__NA	3	0	0	0	0	0	0	0	0	0	0	0	0	0	0	0	0	0	2	0	0	0	0	0	1	0	0	0	0	0	0	0
k__Bacteria;p__Firmicutes;c__Clostridia;o__Lachnospirales;f__Lachnospiraceae;g__Coprococcus;s__NA	3	0	0	0	0	0	0	0	0	0	0	0	0	3	0	0	0	0	0	0	0	0	0	0	0	0	0	0	0	0	0	0
k__Bacteria;p__Firmicutes;c__Clostridia;o__Peptostreptococcales-Tissierellales;f__Family XI;g__Finegoldia;s__magna	3	0	0	0	0	0	0	0	3	0	0	0	0	0	0	0	0	0	0	0	0	0	0	0	0	0	0	0	0	0	0	0
k__Bacteria;p__Firmicutes;c__Clostridia;o__Peptostreptococcales-Tissierellales;f__Peptostreptococcaceae;g__Asaccharospora;s__NA	3	0	0	0	0	0	3	0	0	0	0	0	0	0	0	0	0	0	0	0	0	0	0	0	0	0	0	0	0	0	0	0
k__Bacteria;p__Proteobacteria;c__Alphaproteobacteria;o__Caedibacterales;f__Caedibacteraceae;g__Candidatus Nucleicultrix;s__NA	3	0	0	0	0	0	0	0	0	0	0	0	0	0	0	0	0	0	0	0	3	0	0	0	0	0	0	0	0	0	0	0
k__Bacteria;p__Proteobacteria;c__Gammaproteobacteria;o__Burkholderiales;f__Neisseriaceae;g__Conchiformibius;s__NA	3	0	0	0	0	0	0	0	0	0	0	0	0	0	0	0	0	0	0	0	0	0	0	0	0	0	0	0	0	0	0	3
k__Archaea;p__Euryarchaeota;c__Methanobacteria;o__Methanobacteriales;f__Methanobacteriaceae;g__NA;s__NA	2	0	0	0	0	0	0	0	0	0	0	0	2	0	0	0	0	0	0	0	0	0	0	0	0	0	0	0	0	0	0	0
k__Bacteria;p__Actinobacteriota;c__Actinobacteria;o__Micrococcales;f__Microbacteriaceae;g__NA;s__NA	2	0	0	0	0	0	0	0	0	0	0	0	0	0	0	0	0	0	0	0	0	0	0	0	0	0	0	0	0	0	0	2
k__Bacteria;p__Actinobacteriota;c__NA;o__NA;f__NA;g__NA;s__NA	2	0	0	0	0	0	0	0	0	2	0	0	0	0	0	0	0	0	0	0	0	0	0	0	0	0	0	0	0	0	0	0
k__Bacteria;p__Bacteroidota;c__Bacteroidia;o__Bacteroidales;f__Bacteroidales Incertae Sedis;g__Phocaeicola;s__NA	2	0	0	0	0	0	0	0	0	0	0	0	0	0	0	0	0	0	2	0	0	0	0	0	0	0	0	0	0	0	0	0
k__Bacteria;p__Bacteroidota;c__Bacteroidia;o__Bacteroidales;f__Tannerellaceae;g__NA;s__NA	2	0	0	0	0	0	0	0	0	0	0	0	0	0	0	0	0	0	0	0	2	0	0	0	0	0	0	0	0	0	0	0
k__Bacteria;p__Campylobacterota;c__Campylobacteria;o__Campylobacterales;f__NA;g__NA;s__NA	2	0	0	0	0	0	0	0	0	0	0	0	0	0	0	0	0	0	2	0	0	0	0	0	0	0	0	0	0	0	0	0
k__Bacteria;p__Campylobacterota;c__Campylobacteria;o__Campylobacterales;f__P6-b51;g__NA;s__NA	2	0	0	0	0	0	0	0	0	0	0	0	0	0	0	0	0	0	0	0	0	0	0	0	0	2	0	0	0	0	0	0
k__Bacteria;p__Firmicutes;c__Bacilli;o__Erysipelotrichales;f__Erysipelatoclostridiaceae;g__NA;s__NA	2	0	0	0	0	0	0	0	0	0	0	0	2	0	0	0	0	0	0	0	0	0	0	0	0	0	0	0	0	0	0	0
k__Bacteria;p__Firmicutes;c__Bacilli;o__Lactobacillales;f__Enterococcaceae;g__NA;s__NA	2	0	0	0	0	0	0	0	2	0	0	0	0	0	0	0	0	0	0	0	0	0	0	0	0	0	0	0	0	0	0	0
k__Bacteria;p__Firmicutes;c__Bacilli;o__Lactobacillales;f__Streptococcaceae;g__NA;s__NA	2	0	0	0	0	0	0	0	0	0	0	0	0	0	2	0	0	0	0	0	0	0	0	0	0	0	0	0	0	0	0	0
k__Bacteria;p__Firmicutes;c__Bacilli;o__NA;f__NA;g__NA;s__NA	2	0	0	0	0	0	0	0	0	0	0	0	0	0	0	0	2	0	0	0	0	0	0	0	0	0	0	0	0	0	0	0
k__Bacteria;p__Firmicutes;c__Clostridia;o__Lachnospirales;f__Lachnospiraceae;g__Lachnospira;s__NA	2	0	0	0	0	0	0	0	0	0	2	0	0	0	0	0	0	0	0	0	0	0	0	0	0	0	0	0	0	0	0	0
k__Bacteria;p__Firmicutes;c__Clostridia;o__Oscillospirales;f__Butyricicoccaceae;g__NA;s__NA	2	0	0	0	0	0	2	0	0	0	0	0	0	0	0	0	0	0	0	0	0	0	0	0	0	0	0	0	0	0	0	0
k__Bacteria;p__Firmicutes;c__Clostridia;o__Peptostreptococcales-Tissierellales;f__Family XI;g__Anaerococcus;s__NA	2	0	0	0	0	0	0	0	0	0	0	0	2	0	0	0	0	0	0	0	0	0	0	0	0	0	0	0	0	0	0	0
k__Bacteria;p__Firmicutes;c__Clostridia;o__Peptostreptococcales-Tissierellales;f__Peptostreptococcaceae;g__[Eubacterium] yurii group;s__NA	2	0	0	0	0	0	0	0	0	0	0	0	0	0	0	0	2	0	0	0	0	0	0	0	0	0	0	0	0	0	0	0
k__Bacteria;p__Firmicutes;c__Negativicutes;o__Veillonellales-Selenomonadales;f__NA;g__NA;s__NA	2	0	0	0	0	0	0	0	0	0	0	0	0	0	0	0	0	0	0	0	0	0	0	0	0	0	0	0	0	0	0	2
k__Bacteria;p__Patescibacteria;c__Saccharimonadia;o__Saccharimonadales;f__Saccharimonadaceae;g__GTL1;s__NA	2	0	0	0	0	0	0	0	0	0	0	0	0	0	0	0	0	0	2	0	0	0	0	0	0	0	0	0	0	0	0	0
k__Bacteria;p__Proteobacteria;c__Gammaproteobacteria;o__Burkholderiales;f__NA;g__NA;s__NA	2	0	0	0	0	0	0	0	0	0	0	0	2	0	0	0	0	0	0	0	0	0	0	0	0	0	0	0	0	0	0	0
k__Bacteria;p__Proteobacteria;c__Gammaproteobacteria;o__Enterobacterales;f__Pasteurellaceae;g__NA;s__NA	2	0	0	0	0	0	0	0	0	0	0	0	0	0	0	0	0	0	2	0	0	0	0	0	0	0	0	0	0	0	0	0
k__Bacteria;p__Proteobacteria;c__Gammaproteobacteria;o__Enterobacterales;f__Pectobacteriaceae;g__Nissabacter;s__NA	2	0	0	0	0	0	2	0	0	0	0	0	0	0	0	0	0	0	0	0	0	0	0	0	0	0	0	0	0	0	0	0
k__Bacteria;p__Firmicutes;c__Bacilli;o__Bacillales;f__Bacillaceae;g__NA;s__NA	1	0	0	1	0	0	0	0	0	0	0	0	0	0	0	0	0	0	0	0	0	0	0	0	0	0	0	0	0	0	0	0
k__Bacteria;p__Firmicutes;c__Clostridia;o__Lachnospirales;f__Lachnospiraceae;g__[Ruminococcus] gnavus group;s__NA	1	0	0	0	0	0	0	0	0	1	0	0	0	0	0	0	0	0	0	0	0	0	0	0	0	0	0	0	0	0	0	0
k__Bacteria;p__Proteobacteria;c__Gammaproteobacteria;o__Burkholderiales;f__Neisseriaceae;g__Simonsiella;s__muelleri	1	0	0	0	0	0	0	0	0	0	0	0	0	0	0	0	0	0	0	0	0	0	0	0	0	0	0	0	0	0	0	1

## Sheet: S__Table2_PacBio
Additional Table 2. Species detected by PacBio platform.
TAXONOMY	TOTAL	MockR1-P	MockR2-P	MockER1-P	MockER2-P	Zymo-P	V11G-P	V11F-P	V11S-P	V1G-P	V1F-P	V1S-P	V3G-P	V3F-P	V3S-P	V4G-P	V4F-P	V4S-P	V5G-P	V5F-P	V5S-P	V6G-P	V6F	V6S-P	V7G-P	V7F-P	V7S-P	V8G-P	V8F-P	V8S-P	V9G-P	V9F-P	V9S-P
k__Bacteria;p__Firmicutes;c__Bacilli;o__Lactobacillales;f__Streptococcaceae;g__Streptococcus;s__mutans	27554	0	0	16152	11402	0	0	0	0	0	0	0	0	0	0	0	0	0	0	0	0	0	0	0	0	0	0	0	0	0	0	0	0
k__Bacteria;p__Fusobacteriota;c__Fusobacteriia;o__Fusobacteriales;f__Fusobacteriaceae;g__Fusobacterium;s__nucleatum	26718	3614	3502	1726	2441	0	188	0	715	745	0	981	379	0	5	999	0	5391	442	0	931	108	0	927	905	0	1154	399	0	1095	56	0	15
k__Bacteria;p__Firmicutes;c__Bacilli;o__Lactobacillales;f__Listeriaceae;g__Listeria;s__monocytogenes	17202	0	0	0	0	17202	0	0	0	0	0	0	0	0	0	0	0	0	0	0	0	0	0	0	0	0	0	0	0	0	0	0	0
k__Bacteria;p__Bacteroidota;c__Bacteroidia;o__Bacteroidales;f__Porphyromonadaceae;g__Porphyromonas;s__gingivalis	15285	0	0	0	0	0	238	0	1858	627	0	1469	0	0	0	1698	0	379	1313	0	781	450	0	1074	456	0	390	1057	0	2520	745	0	230
k__Bacteria;p__Firmicutes;c__Bacilli;o__Lactobacillales;f__Streptococcaceae;g__Streptococcus;s__oralis	13239	2966	3523	1477	1650	0	0	0	34	185	0	279	179	0	233	0	0	880	0	0	130	26	0	572	18	0	389	0	0	34	127	0	537
k__Bacteria;p__Proteobacteria;c__Gammaproteobacteria;o__Burkholderiales;f__Neisseriaceae;g__Neisseria;s__sicca	13229	6288	6941	0	0	0	0	0	0	0	0	0	0	0	0	0	0	0	0	0	0	0	0	0	0	0	0	0	0	0	0	0	0
k__Bacteria;p__Firmicutes;c__Clostridia;o__Peptostreptococcales-Tissierellales;f__Peptostreptococcaceae;g__Filifactor;s__alocis	11093	0	0	0	0	0	0	0	0	1870	0	1284	0	0	0	1362	0	2139	1232	0	721	0	0	0	387	0	607	308	0	754	402	0	27
k__Bacteria;p__Firmicutes;c__Clostridia;o__Peptostreptococcales-Tissierellales;f__Family XI;g__Parvimonas;s__micra	11011	0	0	0	0	0	1970	0	726	0	0	34	9	0	32	171	0	1280	1242	0	621	1420	0	1964	557	0	729	38	0	148	43	0	27
k__Bacteria;p__Firmicutes;c__Bacilli;o__Lactobacillales;f__Streptococcaceae;g__Streptococcus;s__NA	8832	0	0	86	0	0	300	0	945	154	0	711	252	0	450	133	0	1838	15	5	515	17	0	181	0	0	1330	0	0	1236	228	0	436
k__Bacteria;p__Actinobacteriota;c__Actinobacteria;o__Micrococcales;f__Micrococcaceae;g__Rothia;s__dentocariosa	8156	1816	1893	1808	1975	0	0	0	0	7	0	23	3	0	11	37	0	119	227	0	199	0	0	0	0	0	0	0	0	12	17	0	9
k__Bacteria;p__Firmicutes;c__Clostridia;o__Oscillospirales;f__Ruminococcaceae;g__Ruminococcus;s__NA	6002	0	0	0	0	0	0	550	0	0	22	0	0	0	0	0	0	0	0	0	0	0	0	0	0	42	0	0	2	0	0	5386	0
k__Bacteria;p__Proteobacteria;c__Gammaproteobacteria;o__Pseudomonadales;f__Pseudomonadaceae;g__Pseudomonas;s__aeruginosa	5960	0	0	0	0	5960	0	0	0	0	0	0	0	0	0	0	0	0	0	0	0	0	0	0	0	0	0	0	0	0	0	0	0
k__Bacteria;p__Bacteroidota;c__Bacteroidia;o__Bacteroidales;f__Porphyromonadaceae;g__Porphyromonas;s__endodontalis	5661	0	0	0	0	0	94	0	606	252	0	1035	73	0	0	486	0	910	105	0	511	56	0	237	58	0	174	142	0	697	145	0	80
k__Bacteria;p__Firmicutes;c__Clostridia;o__Oscillospirales;f__Ruminococcaceae;g__Faecalibacterium;s__prausnitzii	5573	0	0	0	0	0	0	582	0	0	934	0	0	2	0	0	214	0	0	2181	0	0	447	0	0	883	0	0	111	0	0	219	0
k__Bacteria;p__Firmicutes;c__Bacilli;o__Lactobacillales;f__Streptococcaceae;g__Streptococcus;s__anginosus	5506	0	0	0	0	0	587	0	330	645	0	163	24	0	0	118	0	613	0	0	99	728	0	977	289	0	826	10	0	69	28	0	0
k__Bacteria;p__Firmicutes;c__Negativicutes;o__Veillonellales-Selenomonadales;f__Veillonellaceae;g__Dialister;s__invisus	5355	0	0	0	0	0	7	0	33	102	0	241	26	0	0	106	1499	959	2	0	160	37	0	88	27	1108	135	81	0	103	26	589	26
k__Bacteria;p__Firmicutes;c__Clostridia;o__Peptostreptococcales-Tissierellales;f__Anaerovoracaceae;g__[Eubacterium] saphenum group;s__saphenum	4224	0	0	0	0	0	0	0	0	963	0	206	0	0	0	47	0	307	555	0	267	511	0	1137	0	0	0	23	0	121	74	0	13
k__Bacteria;p__Synergistota;c__Synergistia;o__Synergistales;f__Synergistaceae;g__Fretibacterium;s__NA	4207	0	0	0	0	0	75	0	89	270	0	227	207	0	0	642	0	577	486	0	250	357	0	427	0	0	14	250	0	118	218	0	0
k__Bacteria;p__Firmicutes;c__Bacilli;o__Lactobacillales;f__Streptococcaceae;g__Streptococcus;s__parasanguinis	4107	0	0	0	0	0	0	0	696	0	0	10	11	0	89	0	0	1219	29	19	1252	9	0	243	0	0	81	0	0	212	12	32	193
k__Bacteria;p__Bacteroidota;c__Bacteroidia;o__Bacteroidales;f__Tannerellaceae;g__Tannerella;s__forsythia	3871	0	0	0	0	0	45	0	165	197	0	380	54	0	0	431	0	766	320	0	289	112	0	463	64	0	104	96	0	238	128	0	19
k__Bacteria;p__Firmicutes;c__Bacilli;o__Lactobacillales;f__Streptococcaceae;g__Streptococcus;s__intermedius	3746	0	0	0	0	0	367	0	99	59	0	14	0	0	0	16	0	158	37	0	69	20	0	32	2086	0	761	10	0	15	0	0	3
k__Bacteria;p__Firmicutes;c__Clostridia;o__Clostridia UCG-014;f__NA;g__NA;s__NA	3698	0	0	0	0	0	6	615	17	14	71	35	146	8	3	26	91	220	0	36	28	0	78	11	2	174	85	2	317	57	39	1607	10
k__Bacteria;p__Verrucomicrobiota;c__Verrucomicrobiae;o__Verrucomicrobiales;f__Akkermansiaceae;g__Akkermansia;s__muciniphila	3678	0	0	0	0	0	0	261	0	0	0	0	0	3343	0	0	0	0	0	0	0	0	0	0	0	0	0	0	0	0	0	74	0
k__Bacteria;p__Firmicutes;c__Bacilli;o__Lactobacillales;f__Streptococcaceae;g__Streptococcus;s__mitis	3584	0	0	0	0	0	0	0	298	0	0	122	134	0	27	33	0	1244	0	0	59	30	0	195	20	0	502	12	0	653	37	0	218
k__Bacteria;p__Firmicutes;c__Clostridia;o__Peptostreptococcales-Tissierellales;f__Peptostreptococcaceae;g__Peptostreptococcus;s__stomatis	3584	0	0	0	0	0	189	0	55	351	0	414	75	0	0	8	0	896	0	0	75	231	0	498	132	0	246	52	0	114	225	0	23
k__Bacteria;p__Firmicutes;c__Bacilli;o__Lactobacillales;f__Carnobacteriaceae;g__Granulicatella;s__NA	3529	0	0	0	0	0	0	0	184	12	0	22	277	0	321	13	0	555	9	0	689	0	0	383	18	0	602	0	0	137	41	0	266
k__Bacteria;p__Desulfobacterota;c__Desulfobulbia;o__Desulfobulbales;f__Desulfobulbaceae;g__Desulfobulbus;s__NA	3521	0	0	0	0	0	144	0	24	536	0	38	73	0	0	96	0	184	1109	0	138	344	0	155	72	0	17	294	0	76	221	0	0
k__Bacteria;p__Firmicutes;c__Clostridia;o__Lachnospirales;f__Lachnospiraceae;g__Agathobacter;s__NA	3303	0	0	0	0	0	0	13	0	0	904	0	0	110	0	0	375	0	0	354	0	0	1517	0	0	0	0	0	30	0	0	0	0
k__Bacteria;p__Firmicutes;c__Negativicutes;o__Veillonellales-Selenomonadales;f__Veillonellaceae;g__Veillonella;s__parvula	3062	0	0	0	0	0	73	0	115	23	0	64	333	0	112	137	0	1066	3	0	52	4	0	96	192	0	243	21	0	308	41	0	179
k__Bacteria;p__Firmicutes;c__Bacilli;o__Erysipelotrichales;f__Erysipelatoclostridiaceae;g__Catenibacterium;s__mitsuokai	2909	0	0	0	0	0	0	0	0	0	0	0	0	2701	0	0	0	0	0	0	0	0	0	0	0	103	0	0	105	0	0	0	0
k__Bacteria;p__Firmicutes;c__Bacilli;o__Staphylococcales;f__Gemellaceae;g__Gemella;s__morbillorum	2885	0	0	0	0	0	10	0	17	48	0	90	553	3	23	73	0	1042	35	0	124	37	0	98	59	0	376	0	0	9	173	0	115
k__Bacteria;p__Proteobacteria;c__Gammaproteobacteria;o__Burkholderiales;f__Neisseriaceae;g__Neisseria;s__subflava	2730	0	0	0	0	0	0	0	0	0	0	274	153	0	968	0	0	514	0	0	0	35	0	274	0	0	205	0	0	77	10	0	220
k__Bacteria;p__Bacteroidota;c__Bacteroidia;o__Bacteroidales;f__Prevotellaceae;g__Prevotella;s__intermedia	2626	0	0	0	0	0	0	0	0	110	0	105	675	0	14	0	0	0	144	0	104	136	0	58	703	0	50	107	0	140	187	0	93
k__Bacteria;p__Actinobacteriota;c__Actinobacteria;o__Bifidobacteriales;f__Bifidobacteriaceae;g__Bifidobacterium;s__longum	2623	0	0	0	0	0	0	0	0	0	66	0	0	255	0	0	1459	0	0	105	0	0	350	0	0	24	0	0	0	0	0	364	0
k__Bacteria;p__Bacteroidota;c__Bacteroidia;o__Bacteroidales;f__Prevotellaceae;g__Prevotella;s__oris	2613	0	0	0	0	0	254	0	371	62	0	110	80	0	0	0	0	34	5	0	19	38	0	94	1064	0	311	64	0	70	10	0	27
k__Bacteria;p__Spirochaetota;c__Spirochaetia;o__Spirochaetales;f__Spirochaetaceae;g__Treponema;s__denticola	2546	0	0	0	0	0	0	0	0	111	0	433	0	0	0	282	0	661	106	0	227	0	0	95	21	0	83	73	0	231	201	0	22
k__Bacteria;p__Firmicutes;c__Clostridia;o__Peptostreptococcales-Tissierellales;f__Anaerovoracaceae;g__NA;s__NA	2499	0	0	0	0	0	41	0	66	1039	0	121	35	0	0	98	0	196	269	0	69	170	0	142	0	0	45	40	0	84	73	0	11
k__Bacteria;p__Bacteroidota;c__Bacteroidia;o__Bacteroidales;f__Prevotellaceae;g__Prevotella;s__nigrescens	2424	0	0	0	0	0	599	0	194	116	0	72	644	0	0	262	0	45	0	0	0	36	0	0	92	0	12	258	0	47	27	0	20
k__Bacteria;p__Actinobacteriota;c__Actinobacteria;o__Micrococcales;f__Micrococcaceae;g__Rothia;s__mucilaginosa	2355	0	0	0	0	0	9	0	463	0	0	174	16	0	168	0	0	194	12	0	276	46	0	160	4	0	399	0	0	146	48	12	228
k__Bacteria;p__Fusobacteriota;c__Fusobacteriia;o__Fusobacteriales;f__Leptotrichiaceae;g__Leptotrichia;s__NA	2342	0	0	0	0	0	47	0	57	357	0	40	306	0	55	187	0	590	0	0	66	16	0	54	4	0	30	144	0	94	236	0	59
k__Bacteria;p__Bacteroidota;c__Bacteroidia;o__Bacteroidales;f__Porphyromonadaceae;g__Porphyromonas;s__pasteri	2284	0	0	0	0	0	6	0	56	27	0	36	514	0	644	63	0	309	0	0	97	0	0	63	0	0	79	0	0	61	37	0	292
k__Bacteria;p__Firmicutes;c__Negativicutes;o__Veillonellales-Selenomonadales;f__Selenomonadaceae;g__Selenomonas;s__sputigena	2230	0	0	0	0	0	122	0	89	164	0	134	266	0	0	13	0	212	7	0	24	377	0	320	26	0	182	119	0	90	80	0	5
k__Bacteria;p__Bacteroidota;c__Bacteroidia;o__Bacteroidales;f__Prevotellaceae;g__Prevotella_7;s__NA	2213	0	0	0	0	0	55	0	138	140	0	251	24	0	7	101	0	123	23	0	10	186	0	46	12	24	25	148	35	477	307	0	81
k__Bacteria;p__Firmicutes;c__Bacilli;o__Lactobacillales;f__Streptococcaceae;g__Streptococcus;s__constellatus	2162	0	0	0	0	0	741	0	511	22	0	0	13	0	0	13	0	63	34	0	76	0	0	0	24	0	615	12	0	8	25	0	5
k__Bacteria;p__Firmicutes;c__Bacilli;o__Lactobacillales;f__Streptococcaceae;g__Streptococcus;s__salivarius	2148	0	0	0	0	0	0	7	323	6	0	77	0	38	55	0	5	707	0	0	434	0	0	51	0	0	5	0	0	115	15	203	107
k__Bacteria;p__Bacteroidota;c__Bacteroidia;o__Bacteroidales;f__Prevotellaceae;g__Alloprevotella;s__tannerae	2095	0	0	0	0	0	366	0	448	12	0	78	0	0	12	344	0	258	0	0	14	15	0	43	191	0	0	84	0	127	53	0	50
k__Bacteria;p__Firmicutes;c__Negativicutes;o__Veillonellales-Selenomonadales;f__Veillonellaceae;g__Veillonella;s__NA	2029	0	0	0	0	0	0	0	686	0	0	35	0	0	0	0	0	690	0	0	341	0	0	21	0	0	67	0	0	111	0	0	78
k__Bacteria;p__Bacteroidota;c__Bacteroidia;o__Bacteroidales;f__Prevotellaceae;g__Alloprevotella;s__NA	1947	0	0	0	0	0	6	0	32	0	0	4	1158	0	172	67	0	70	0	0	0	0	0	5	0	146	0	0	58	25	124	0	80
k__Bacteria;p__Bacteroidota;c__Bacteroidia;o__Bacteroidales;f__Prevotellaceae;g__Prevotella_7;s__melaninogenica	1904	0	0	0	0	0	26	0	163	9	0	0	211	0	173	0	0	97	0	0	207	57	0	143	17	0	0	24	0	80	204	0	493
k__Bacteria;p__Firmicutes;c__Clostridia;o__Oscillospirales;f__Ruminococcaceae;g__Subdoligranulum;s__NA	1887	0	0	0	0	0	0	55	0	0	74	0	0	50	0	0	861	0	0	349	0	0	0	0	0	140	0	0	10	0	0	348	0
k__Bacteria;p__Firmicutes;c__Clostridia;o__Peptostreptococcales-Tissierellales;f__Anaerovoracaceae;g__[Eubacterium] brachy group;s__brachy	1886	0	0	0	0	0	194	0	89	83	0	5	70	0	0	119	0	312	479	0	126	0	0	0	114	0	263	8	0	16	8	0	0
k__Bacteria;p__Firmicutes;c__Bacilli;o__Staphylococcales;f__Gemellaceae;g__Gemella;s__haemolysans	1863	0	0	0	0	0	7	0	154	0	0	56	137	0	73	10	0	1028	0	0	26	0	0	0	0	0	44	0	0	118	64	0	146
k__Bacteria;p__Firmicutes;c__Bacilli;o__Staphylococcales;f__Gemellaceae;g__Gemella;s__NA	1861	0	0	0	0	0	0	0	74	104	0	102	8	0	125	18	0	354	0	0	0	76	0	381	0	0	332	0	0	25	28	0	234
k__Bacteria;p__Firmicutes;c__Bacilli;o__Lactobacillales;f__Streptococcaceae;g__Streptococcus;s__cristatus	1851	0	0	0	0	0	84	0	86	245	0	123	171	0	0	56	0	294	0	0	123	331	0	102	0	0	25	0	0	96	96	0	19
k__Bacteria;p__Firmicutes;c__Clostridia;o__Oscillospirales;f__[Eubacterium] coprostanoligenes group;g__NA;s__NA	1838	0	0	0	0	0	0	14	0	0	23	0	0	0	0	0	394	0	0	0	0	0	939	0	0	254	0	0	47	4	0	163	0
k__Bacteria;p__Firmicutes;c__Clostridia;o__Peptostreptococcales-Tissierellales;f__Anaerovoracaceae;g__Mogibacterium;s__timidum	1832	0	0	0	0	0	56	0	126	16	0	34	37	0	0	36	0	356	304	0	110	132	0	446	0	0	70	5	0	97	7	0	0
k__Bacteria;p__Firmicutes;c__Clostridia;o__Lachnospirales;f__Lachnospiraceae;g__[Ruminococcus] gnavus group;s__gnavus	1824	0	0	0	0	0	0	0	0	0	195	0	0	260	0	0	0	0	0	0	0	0	1369	0	0	0	0	0	0	0	0	0	0
k__Bacteria;p__Actinobacteriota;c__Actinobacteria;o__Bifidobacteriales;f__Bifidobacteriaceae;g__Bifidobacterium;s__adolescentis	1823	0	0	0	0	0	0	14	0	0	26	0	0	124	0	0	985	0	0	0	0	0	200	0	0	0	0	0	0	0	0	474	0
k__Bacteria;p__Bacteroidota;c__Bacteroidia;o__Bacteroidales;f__Prevotellaceae;g__Prevotella_9;s__copri	1756	0	0	0	0	0	0	0	0	0	0	0	0	0	0	0	0	0	0	0	0	0	0	0	0	1211	0	0	545	0	0	0	0
k__Bacteria;p__Firmicutes;c__Clostridia;o__Lachnospirales;f__Lachnospiraceae;g__Catonella;s__morbi	1721	0	0	0	0	0	10	0	52	24	0	75	521	0	0	121	0	325	0	0	30	2	0	0	37	0	86	25	0	193	212	0	8
k__Bacteria;p__Actinobacteriota;c__Coriobacteriia;o__Coriobacteriales;f__Coriobacteriaceae;g__Collinsella;s__aerofaciens	1684	0	0	0	0	0	0	15	0	0	271	0	0	116	0	0	395	0	0	390	0	0	411	0	0	8	0	0	78	0	0	0	0
k__Bacteria;p__Firmicutes;c__Negativicutes;o__Veillonellales-Selenomonadales;f__Veillonellaceae;g__Dialister;s__pneumosintes	1650	0	0	0	0	0	235	0	332	9	0	35	49	0	0	8	0	212	63	0	54	200	0	282	26	0	70	8	0	41	21	0	5
k__Bacteria;p__Firmicutes;c__Negativicutes;o__Veillonellales-Selenomonadales;f__Selenomonadaceae;g__Selenomonas;s__NA	1606	0	0	0	0	0	28	0	64	273	0	283	49	0	0	10	0	387	25	0	84	52	0	98	39	0	42	36	0	57	79	0	0
k__Bacteria;p__Proteobacteria;c__Gammaproteobacteria;o__Enterobacterales;f__Pasteurellaceae;g__Haemophilus;s__parainfluenzae	1572	0	0	0	0	0	0	0	121	0	0	81	18	0	82	0	0	148	0	0	289	0	0	53	0	0	225	0	0	175	0	0	380
k__Bacteria;p__Actinobacteriota;c__Actinobacteria;o__Actinomycetales;f__Actinomycetaceae;g__Actinomyces;s__oris	1518	237	292	360	535	0	0	0	0	0	0	0	0	0	0	0	0	0	14	0	76	0	0	0	0	0	0	0	0	4	0	0	0
k__Bacteria;p__Actinobacteriota;c__Actinobacteria;o__Actinomycetales;f__Actinomycetaceae;g__Actinomyces;s__NA	1464	0	0	0	2	0	22	0	189	85	0	9	5	0	25	5	0	272	5	0	324	14	0	165	0	0	189	17	0	65	42	0	29
k__Bacteria;p__Firmicutes;c__Negativicutes;o__Veillonellales-Selenomonadales;f__Veillonellaceae;g__Veillonella;s__atypica	1371	0	0	0	0	0	0	0	292	0	0	0	17	0	0	6	0	689	0	0	273	0	0	28	0	0	0	0	0	33	0	0	33
k__Bacteria;p__Synergistota;c__Synergistia;o__Synergistales;f__Synergistaceae;g__Fretibacterium;s__fastidiosum	1357	0	0	0	0	0	22	0	61	33	0	44	26	0	0	132	0	174	109	0	100	150	0	281	0	0	18	111	0	63	33	0	0
k__Bacteria;p__Firmicutes;c__Clostridia;o__Lachnospirales;f__Lachnospiraceae;g__Oribacterium;s__NA	1344	0	0	0	0	0	0	0	59	11	0	22	20	0	0	26	0	376	0	0	90	38	0	118	353	0	135	72	0	22	0	0	2
k__Bacteria;p__Firmicutes;c__Clostridia;o__Oscillospirales;f__Oscillospiraceae;g__UCG-002;s__NA	1310	0	0	0	0	0	0	426	0	0	356	0	0	0	0	0	48	0	0	16	0	0	0	0	0	176	0	0	221	0	0	67	0
k__Bacteria;p__Spirochaetota;c__Spirochaetia;o__Spirochaetales;f__Spirochaetaceae;g__Treponema;s__NA	1293	0	0	0	0	0	0	0	0	159	0	308	23	0	0	0	0	18	0	0	3	0	0	12	8	0	23	88	0	613	30	0	8
k__Bacteria;p__Firmicutes;c__Bacilli;o__Lactobacillales;f__Streptococcaceae;g__Streptococcus;s__gordonii	1267	0	0	0	0	0	0	0	18	18	0	69	73	0	0	35	0	259	0	0	0	0	0	0	186	0	510	4	0	74	11	0	10
k__Bacteria;p__Spirochaetota;c__Spirochaetia;o__Spirochaetales;f__Spirochaetaceae;g__Treponema;s__socranskii	1249	0	0	0	0	0	8	0	116	30	0	144	6	0	0	118	0	293	58	0	46	14	0	148	13	0	70	62	0	59	46	0	18
k__Bacteria;p__Patescibacteria;c__Saccharimonadia;o__Saccharimonadales;f__Saccharimonadaceae;g__NA;s__NA	1228	0	0	0	0	0	59	0	31	65	0	69	47	0	5	61	2	208	0	0	53	97	18	84	7	0	85	77	0	32	120	0	108
k__Bacteria;p__Bacteroidota;c__Bacteroidia;o__Bacteroidales;f__Prevotellaceae;g__Prevotella;s__NA	1210	0	0	0	0	0	7	0	14	0	0	35	186	0	0	51	0	22	0	0	92	0	0	6	26	0	60	21	0	665	25	0	0
k__Bacteria;p__Firmicutes;c__Clostridia;o__Peptococcales;f__Peptococcaceae;g__Peptococcus;s__NA	1201	0	0	0	0	0	0	0	0	137	0	0	118	0	0	69	0	3	215	0	9	31	0	6	269	3	3	56	0	32	250	0	0
k__Bacteria;p__Firmicutes;c__Negativicutes;o__Veillonellales-Selenomonadales;f__Selenomonadaceae;g__Centipeda;s__NA	1182	0	0	0	0	0	15	0	13	70	0	131	214	0	0	7	0	278	115	0	83	13	0	119	2	0	61	15	0	28	18	0	0
k__Bacteria;p__Firmicutes;c__Negativicutes;o__Veillonellales-Selenomonadales;f__Selenomonadaceae;g__NA;s__NA	1161	0	0	0	0	0	0	0	0	66	0	136	386	0	4	0	0	154	0	0	62	0	0	7	21	0	93	155	0	64	13	0	0
k__Bacteria;p__Spirochaetota;c__Spirochaetia;o__Spirochaetales;f__Spirochaetaceae;g__Treponema;s__medium	1155	0	0	0	0	0	0	0	0	71	0	143	9	0	0	0	0	0	55	0	310	0	0	0	16	0	208	53	0	219	68	0	3
k__Bacteria;p__Firmicutes;c__Clostridia;o__Lachnospirales;f__Lachnospiraceae;g__CAG-56;s__NA	1136	0	0	0	0	0	0	0	0	0	674	0	0	0	0	0	0	0	0	417	0	0	0	0	0	5	0	0	8	0	0	32	0
k__Bacteria;p__Firmicutes;c__Clostridia;o__Lachnospirales;f__Lachnospiraceae;g__Dorea;s__longicatena	1084	0	0	0	0	0	0	32	0	0	0	0	0	169	0	0	28	0	0	156	0	0	377	0	0	0	0	0	79	0	0	243	0
k__Bacteria;p__Firmicutes;c__Clostridia;o__Lachnospirales;f__Lachnospiraceae;g__Blautia;s__NA	1030	0	0	0	0	0	0	9	0	0	0	0	0	0	0	0	63	0	0	135	0	0	661	0	0	6	0	0	0	0	0	156	0
k__Bacteria;p__Patescibacteria;c__Saccharimonadia;o__Saccharimonadales;f__NA;g__NA;s__NA	1016	0	0	0	0	0	23	0	25	6	0	27	70	0	18	31	0	244	0	5	63	0	0	0	0	0	15	187	0	49	109	0	144
k__Bacteria;p__Firmicutes;c__Bacilli;o__RF39;f__NA;g__NA;s__NA	1007	0	0	0	0	0	0	5	0	0	0	0	0	0	0	0	410	20	0	234	0	0	0	0	0	38	0	0	298	2	0	0	0
k__Bacteria;p__Firmicutes;c__Clostridia;o__Christensenellales;f__Christensenellaceae;g__Christensenellaceae R-7 group;s__NA	937	0	0	0	0	0	0	13	0	0	53	0	0	0	0	0	370	0	0	0	0	0	4	0	0	56	0	0	411	9	0	21	0
k__Bacteria;p__Firmicutes;c__Clostridia;o__Peptostreptococcales-Tissierellales;f__Anaerovoracaceae;g__[Eubacterium] nodatum group;s__nodatum	937	0	0	0	0	0	0	0	0	250	0	58	11	0	0	15	0	151	77	0	98	0	0	0	3	0	179	0	0	71	20	0	4
k__Bacteria;p__Firmicutes;c__Clostridia;o__Peptostreptococcales-Tissierellales;f__Family XI;g__W5053;s__NA	922	0	0	0	0	0	114	0	32	216	0	55	0	0	0	0	0	0	385	0	45	0	0	0	0	0	0	0	0	0	68	0	7
k__Bacteria;p__Bacteroidota;c__Bacteroidia;o__Bacteroidales;f__Prevotellaceae;g__Prevotella;s__loescheii	898	0	0	0	0	0	30	0	40	68	0	37	277	0	6	104	0	31	19	0	29	15	0	31	64	0	26	37	0	33	33	0	18
k__Bacteria;p__Firmicutes;c__Negativicutes;o__Veillonellales-Selenomonadales;f__Selenomonadaceae;g__Selenomonas;s__noxia	896	0	0	0	0	0	6	0	30	0	0	0	14	0	0	29	0	708	0	0	0	0	0	82	0	0	0	0	0	7	8	0	12
k__Bacteria;p__Firmicutes;c__Bacilli;o__Erysipelotrichales;f__Erysipelatoclostridiaceae;g__Erysipelotrichaceae UCG-003;s__bacterium	875	0	0	0	0	0	0	14	0	0	46	0	0	9	0	0	126	0	0	486	0	0	194	0	0	0	0	0	0	0	0	0	0
k__Bacteria;p__Firmicutes;c__Clostridia;o__Lachnospirales;f__Lachnospiraceae;g__Dorea;s__formicigenerans	872	0	0	0	0	0	0	13	0	0	88	0	0	339	0	0	93	0	0	107	0	0	115	0	0	83	0	0	20	0	0	14	0
k__Bacteria;p__Firmicutes;c__Clostridia;o__Lachnospirales;f__Lachnospiraceae;g__Moryella;s__NA	863	0	0	0	0	0	12	0	13	147	0	59	0	0	0	98	0	80	81	0	16	114	0	139	0	0	0	41	0	13	50	0	0
k__Bacteria;p__Spirochaetota;c__Spirochaetia;o__Spirochaetales;f__Spirochaetaceae;g__Treponema;s__maltophilum	858	0	0	0	0	0	0	0	0	31	0	111	7	0	0	133	0	148	29	0	44	14	0	125	17	0	25	45	0	76	42	0	11
k__Bacteria;p__Bacteroidota;c__Bacteroidia;o__Flavobacteriales;f__Flavobacteriaceae;g__Capnocytophaga;s__granulosa	851	0	0	0	0	0	26	0	0	10	0	24	17	0	8	77	0	404	0	0	119	16	0	91	0	0	59	0	0	0	0	0	0
k__Bacteria;p__Patescibacteria;c__Saccharimonadia;o__Saccharimonadales;f__Saccharimonadaceae;g__TM7x;s__NA	846	0	0	0	0	0	0	0	77	75	2	21	16	3	13	0	0	332	0	0	21	25	4	41	0	0	23	4	3	20	39	0	127
k__Bacteria;p__Firmicutes;c__Bacilli;o__Staphylococcales;f__Gemellaceae;g__Gemella;s__sanguinis	834	0	0	0	0	0	0	0	0	0	0	86	0	0	0	0	0	166	5	0	469	0	0	0	0	0	0	0	0	108	0	0	0
k__Bacteria;p__Firmicutes;c__Clostridia;o__Lachnospirales;f__Lachnospiraceae;g__Johnsonella;s__NA	823	0	0	0	0	0	0	0	0	230	0	162	100	0	13	74	0	129	0	0	16	0	0	30	8	0	0	4	0	11	46	0	0
k__Bacteria;p__Proteobacteria;c__Gammaproteobacteria;o__Burkholderiales;f__Neisseriaceae;g__Neisseria;s__NA	819	0	0	0	0	0	7	0	204	7	0	50	165	0	194	0	0	0	0	0	138	0	0	37	0	0	0	0	0	8	0	0	9
k__Bacteria;p__Firmicutes;c__Clostridia;o__Lachnospirales;f__Lachnospiraceae;g__NA;s__NA	816	0	0	0	0	0	0	21	17	91	0	117	56	27	0	37	7	35	0	32	0	0	43	0	0	47	0	28	17	77	121	43	0
k__Bacteria;p__Firmicutes;c__Bacilli;o__Lactobacillales;f__Streptococcaceae;g__Streptococcus;s__infantis	812	0	0	0	0	0	0	0	0	0	0	0	22	0	572	0	0	13	0	0	0	0	0	0	0	0	0	0	0	0	0	0	205
k__Bacteria;p__Actinobacteriota;c__Actinobacteria;o__Corynebacteriales;f__Corynebacteriaceae;g__Corynebacterium;s__matruchotii	809	0	0	0	0	0	44	0	45	112	0	22	48	0	13	100	0	211	0	0	28	15	0	19	0	0	0	0	0	25	87	0	40
k__Bacteria;p__Bacteroidota;c__Bacteroidia;o__Bacteroidales;f__Tannerellaceae;g__Tannerella;s__NA	800	0	0	0	0	0	37	0	7	38	0	63	48	0	5	56	0	332	0	0	28	18	0	48	9	0	34	27	0	8	37	0	5
k__Bacteria;p__Fusobacteriota;c__Fusobacteriia;o__Fusobacteriales;f__Fusobacteriaceae;g__Fusobacterium;s__NA	790	0	0	26	0	0	0	0	0	25	0	0	355	0	15	67	0	119	0	0	65	0	0	30	17	0	0	0	0	48	23	0	0
k__Bacteria;p__Firmicutes;c__Negativicutes;o__Veillonellales-Selenomonadales;f__Veillonellaceae;g__Anaeroglobus;s__geminatus	773	0	0	0	0	0	92	0	48	12	0	42	209	0	0	34	0	144	0	0	53	22	0	32	0	0	15	39	0	31	0	0	0
k__Bacteria;p__Fusobacteriota;c__Fusobacteriia;o__Fusobacteriales;f__Fusobacteriaceae;g__Fusobacterium;s__periodonticum	751	0	0	0	0	0	0	0	12	0	0	17	0	0	98	0	0	350	0	0	55	0	0	18	0	0	40	0	0	44	22	0	95
k__Bacteria;p__Firmicutes;c__Bacilli;o__Erysipelotrichales;f__Erysipelotrichaceae;g__Solobacterium;s__moorei	750	0	0	0	0	0	28	0	44	9	0	21	8	0	26	8	0	254	0	0	110	10	0	67	27	0	59	0	0	35	9	0	35
k__Bacteria;p__Firmicutes;c__Clostridia;o__Peptostreptococcales-Tissierellales;f__Anaerovoracaceae;g__Mogibacterium;s__diversum	738	0	0	0	0	0	0	0	25	0	0	12	100	0	0	0	0	438	0	0	95	0	0	13	0	0	23	0	0	15	7	0	10
k__Bacteria;p__Campylobacterota;c__Campylobacteria;o__Campylobacterales;f__Campylobacteraceae;g__Campylobacter;s__gracilis	736	0	0	0	0	0	13	0	42	8	0	60	33	0	0	70	0	343	4	0	22	6	0	14	0	0	27	45	0	42	3	0	4
k__Bacteria;p__Firmicutes;c__Clostridia;o__Lachnospirales;f__Defluviitaleaceae;g__Defluviitaleaceae UCG-011;s__NA	735	0	0	0	0	0	0	0	0	38	0	147	11	0	0	34	0	118	22	0	153	0	0	0	0	0	67	14	0	125	6	0	0
k__Bacteria;p__Bacteroidota;c__Bacteroidia;o__Bacteroidales;f__Paludibacteraceae;g__F0058;s__NA	724	0	0	0	0	0	6	0	20	51	0	129	27	0	0	0	0	219	6	0	58	5	0	28	2	0	15	21	0	81	56	0	0
k__Bacteria;p__Actinobacteriota;c__Actinobacteria;o__Micrococcales;f__Micrococcaceae;g__Rothia;s__aeria	709	0	0	0	0	0	2	0	88	216	0	43	0	0	8	19	0	240	0	0	0	6	0	23	0	0	0	0	0	0	12	0	52
k__Bacteria;p__Proteobacteria;c__Gammaproteobacteria;o__Burkholderiales;f__Burkholderiaceae;g__Lautropia;s__mirabilis	686	0	0	0	0	0	0	0	198	151	0	60	0	0	7	3	0	154	0	0	0	0	0	25	6	0	56	0	0	15	0	0	11
k__Bacteria;p__Firmicutes;c__Bacilli;o__Lactobacillales;f__Streptococcaceae;g__Streptococcus;s__sanguinis	680	0	0	0	0	0	9	0	68	80	0	70	26	0	9	0	0	321	0	0	7	0	0	13	0	0	0	0	0	46	0	0	31
k__Bacteria;p__Spirochaetota;c__Spirochaetia;o__Spirochaetales;f__Spirochaetaceae;g__Treponema;s__amylovorum	676	0	0	0	0	0	0	0	0	11	0	38	12	0	0	8	0	85	20	0	119	0	0	0	5	0	178	2	0	188	10	0	0
k__Bacteria;p__Bacteroidota;c__Bacteroidia;o__Flavobacteriales;f__Flavobacteriaceae;g__Capnocytophaga;s__NA	647	0	0	0	0	0	0	0	9	6	0	22	36	0	0	34	0	376	0	0	24	0	0	30	0	0	99	0	0	11	0	0	0
k__Bacteria;p__Firmicutes;c__Clostridia;o__Lachnospirales;f__Lachnospiraceae;g__Coprococcus;s__comes	636	0	0	0	0	0	0	0	0	0	96	0	0	0	0	0	153	0	0	259	0	0	19	0	0	29	0	0	38	0	0	42	0
k__Bacteria;p__Bacteroidota;c__Bacteroidia;o__Bacteroidales;f__Rikenellaceae;g__Rikenellaceae RC9 gut group;s__NA	634	0	0	0	0	0	0	0	15	30	0	252	0	0	0	25	0	114	11	0	36	6	0	43	0	0	0	25	0	66	11	0	0
k__Bacteria;p__Campylobacterota;c__Campylobacteria;o__Campylobacterales;f__Campylobacteraceae;g__Campylobacter;s__rectus	619	0	0	0	0	0	0	0	0	46	0	208	0	0	0	12	0	118	25	0	57	0	0	0	0	0	0	72	0	51	30	0	0
k__Bacteria;p__Proteobacteria;c__Gammaproteobacteria;o__Enterobacterales;f__Enterobacteriaceae;g__Klebsiella;s__pneumoniae	606	0	0	0	0	0	0	0	0	0	606	0	0	0	0	0	0	0	0	0	0	0	0	0	0	0	0	0	0	0	0	0	0
k__Bacteria;p__Fusobacteriota;c__Fusobacteriia;o__Fusobacteriales;f__Leptotrichiaceae;g__Leptotrichia;s__buccalis	588	0	0	0	0	0	209	0	0	160	0	5	37	0	0	45	0	33	0	0	0	0	0	0	0	0	0	0	0	0	99	0	0
k__Bacteria;p__Firmicutes;c__Clostridia;o__Lachnospirales;f__Lachnospiraceae;g__Blautia;s__hansenii	578	0	0	0	0	0	0	0	0	0	0	0	0	0	0	0	0	0	0	0	0	0	578	0	0	0	0	0	0	0	0	0	0
k__Bacteria;p__Firmicutes;c__Clostridia;o__Lachnospirales;f__Lachnospiraceae;g__Lachnoclostridium;s__NA	576	0	0	0	0	0	0	8	0	0	11	0	0	44	0	0	2	0	0	46	0	0	462	0	0	3	0	0	0	0	0	0	0
k__Bacteria;p__Actinobacteriota;c__Actinobacteria;o__Bifidobacteriales;f__Bifidobacteriaceae;g__Bifidobacterium;s__catenulatum	575	0	0	0	0	0	0	0	0	0	0	0	0	0	0	0	0	0	0	0	0	0	0	0	0	0	0	0	575	0	0	0	0
k__Bacteria;p__Bacteroidota;c__Bacteroidia;o__Flavobacteriales;f__Flavobacteriaceae;g__Capnocytophaga;s__gingivalis	565	0	0	0	0	0	0	0	6	9	0	42	5	0	8	29	0	327	0	0	31	0	0	43	0	0	50	0	0	7	0	0	8
k__Bacteria;p__Firmicutes;c__Clostridia;o__Lachnospirales;f__Lachnospiraceae;g__Lachnoanaerobaculum;s__NA	551	0	0	0	0	0	8	0	21	133	0	24	4	0	0	0	0	0	191	0	75	0	0	0	0	0	0	29	0	17	49	0	0
k__Bacteria;p__Firmicutes;c__Clostridia;o__Peptostreptococcales-Tissierellales;f__Family XI;g__Parvimonas;s__NA	546	0	0	0	0	0	0	0	0	141	0	106	0	0	0	0	0	0	0	0	0	0	0	0	0	0	0	64	0	48	182	0	5
k__Bacteria;p__Bacteroidota;c__Bacteroidia;o__Bacteroidales;f__Prevotellaceae;g__Prevotella;s__pallens	545	0	0	0	0	0	0	0	60	0	0	0	0	0	25	0	0	265	0	0	49	0	0	0	0	0	8	0	0	16	30	0	92
k__Bacteria;p__Bacteroidota;c__Bacteroidia;o__Bacteroidales;f__Bacteroidaceae;g__Bacteroides;s__dorei	534	0	0	0	0	0	0	511	0	0	0	0	0	0	0	0	11	0	0	0	0	0	0	0	0	0	0	0	0	0	0	12	0
k__Bacteria;p__Firmicutes;c__Negativicutes;o__Veillonellales-Selenomonadales;f__Selenomonadaceae;g__Selenomonas;s__artemidis	523	0	0	0	0	0	3	0	35	0	0	0	0	0	0	0	0	133	0	0	134	6	0	15	94	0	100	0	0	3	0	0	0
k__Bacteria;p__Firmicutes;c__Clostridia;o__Lachnospirales;f__Lachnospiraceae;g__Coprococcus;s__eutactus	520	0	0	0	0	0	0	26	0	0	0	0	0	0	0	0	0	0	0	12	0	0	0	0	0	475	0	0	7	0	0	0	0
k__Bacteria;p__Proteobacteria;c__Gammaproteobacteria;o__Burkholderiales;f__Neisseriaceae;g__Eikenella;s__corrodens	519	0	0	0	0	0	0	0	0	8	0	33	46	0	0	32	0	312	0	0	28	0	0	13	4	0	29	0	0	11	0	0	3
k__Bacteria;p__Bacteroidota;c__Bacteroidia;o__Bacteroidales;f__Prevotellaceae;g__Prevotella_7;s__fusca	512	0	0	0	0	0	15	0	0	0	0	0	0	0	0	0	0	0	76	0	0	0	0	0	0	0	0	14	0	5	395	0	7
k__Bacteria;p__Firmicutes;c__Clostridia;o__Lachnospirales;f__Lachnospiraceae;g__Roseburia;s__NA	512	0	0	0	0	0	0	46	0	0	235	0	0	52	0	0	63	0	0	0	0	0	0	0	0	22	0	0	18	0	0	76	0
k__Bacteria;p__Firmicutes;c__Clostridia;o__Lachnospirales;f__Lachnospiraceae;g__Lachnoanaerobaculum;s__saburreum	506	0	0	0	0	0	10	0	21	9	0	0	86	0	12	20	0	289	0	0	17	0	0	7	15	0	8	0	0	2	7	0	3
k__Bacteria;p__Bacteroidota;c__Bacteroidia;o__Sphingobacteriales;f__Lentimicrobiaceae;g__Lentimicrobium;s__NA	504	0	0	0	0	0	0	0	0	49	0	288	13	0	0	7	0	32	14	0	32	0	0	0	0	0	20	0	0	0	44	0	5
k__Bacteria;p__Firmicutes;c__Bacilli;o__Acholeplasmatales;f__Acholeplasmataceae;g__Acholeplasma;s__NA	502	0	0	0	0	0	0	0	0	37	0	56	19	0	0	0	0	0	0	0	0	0	0	0	0	0	0	24	0	352	12	0	2
k__Bacteria;p__Firmicutes;c__Clostridia;o__Oscillospirales;f__Ruminococcaceae;g__Ruminococcus;s__bromii	494	0	0	0	0	0	0	0	2	0	84	0	0	55	0	0	253	0	0	0	0	0	16	0	0	40	0	0	44	0	0	0	0
k__Bacteria;p__Firmicutes;c__Negativicutes;o__Acidaminococcales;f__Acidaminococcaceae;g__Phascolarctobacterium;s__faecium	494	0	0	0	0	0	0	74	0	0	0	0	0	0	0	0	0	0	0	33	0	0	301	0	0	8	0	0	0	0	0	78	0
k__Bacteria;p__Proteobacteria;c__Gammaproteobacteria;o__Burkholderiales;f__Neisseriaceae;g__Neisseria;s__cinerea	494	0	0	0	0	0	3	0	34	0	0	0	362	0	95	0	0	0	0	0	0	0	0	0	0	0	0	0	0	0	0	0	0
k__Bacteria;p__Firmicutes;c__Clostridia;o__Lachnospirales;f__Lachnospiraceae;g__[Ruminococcus] torques group;s__lactaris	488	0	0	0	0	0	0	48	0	0	134	0	0	92	0	0	0	0	0	3	0	0	0	0	0	0	0	0	0	0	0	211	0
k__Bacteria;p__Bacteroidota;c__Bacteroidia;o__Bacteroidales;f__Bacteroidaceae;g__Bacteroides;s__uniformis	482	0	0	0	0	0	0	109	0	0	150	0	0	0	0	0	23	0	0	0	0	0	0	0	0	6	0	0	190	0	0	4	0
k__Bacteria;p__Fusobacteriota;c__Fusobacteriia;o__Fusobacteriales;f__Leptotrichiaceae;g__Leptotrichia;s__wadei	477	0	0	0	0	0	52	0	86	0	0	0	182	0	0	0	0	35	0	0	21	13	0	60	0	0	5	3	0	8	12	0	0
k__Bacteria;p__Proteobacteria;c__Gammaproteobacteria;o__Burkholderiales;f__Neisseriaceae;g__Neisseria;s__elongata	475	0	0	0	0	0	0	0	0	9	0	28	202	0	41	8	0	24	0	0	0	13	0	104	0	0	0	0	0	0	9	0	37
k__Bacteria;p__Campylobacterota;c__Campylobacteria;o__Campylobacterales;f__Campylobacteraceae;g__Campylobacter;s__showae	469	0	0	0	0	0	9	0	7	10	0	52	36	0	0	9	0	171	0	0	0	6	0	75	15	0	25	13	0	41	0	0	0
k__Bacteria;p__Firmicutes;c__Clostridia;o__Lachnospirales;f__Lachnospiraceae;g__Stomatobaculum;s__longum	462	0	0	0	0	0	0	0	15	0	0	0	103	0	16	0	0	85	0	0	68	0	0	17	10	0	148	0	0	0	0	0	0
k__Bacteria;p__Actinobacteriota;c__Coriobacteriia;o__Coriobacteriales;f__Atopobiaceae;g__Olsenella;s__uli	452	0	0	0	0	0	16	0	0	8	0	0	0	0	0	0	0	0	0	0	0	364	0	24	0	0	13	7	0	0	20	0	0
k__Bacteria;p__Actinobacteriota;c__Coriobacteriia;o__Coriobacteriales;f__Atopobiaceae;g__Atopobium;s__parvulum	450	0	0	0	0	0	0	0	122	0	0	7	5	0	12	0	0	78	0	0	99	0	0	21	0	0	25	7	0	19	16	0	39
k__Bacteria;p__Firmicutes;c__Clostridia;o__Peptostreptococcales-Tissierellales;f__Peptostreptococcaceae;g__[Eubacterium] yurii group;s__yurii	442	0	0	0	0	0	0	0	11	21	0	64	94	0	0	26	0	132	0	0	0	3	0	18	31	0	26	0	0	16	0	0	0
k__Bacteria;p__Proteobacteria;c__Gammaproteobacteria;o__Cardiobacteriales;f__Cardiobacteriaceae;g__Cardiobacterium;s__hominis	435	0	0	0	0	0	0	0	0	0	0	10	0	0	0	0	0	351	0	0	0	0	0	0	0	0	59	0	0	8	7	0	0
k__Bacteria;p__Firmicutes;c__Clostridia;o__Oscillospirales;f__Ruminococcaceae;g__NA;s__NA	422	0	0	0	0	0	0	46	0	0	11	0	0	6	0	0	10	0	0	3	0	0	40	0	0	0	0	0	306	0	0	0	0
k__Bacteria;p__Firmicutes;c__Bacilli;o__Erysipelotrichales;f__Erysipelotrichaceae;g__Holdemanella;s__biformis	420	0	0	0	0	0	0	0	0	0	0	0	0	0	0	0	0	0	0	0	0	0	0	0	0	288	0	0	132	0	0	0	0
k__Bacteria;p__Firmicutes;c__Clostridia;o__Lachnospirales;f__Lachnospiraceae;g__Catonella;s__NA	413	0	0	0	0	0	0	0	3	11	0	12	43	0	0	93	0	86	9	0	33	0	0	0	54	0	42	10	0	14	3	0	0
k__Bacteria;p__Bacteroidota;c__Bacteroidia;o__Bacteroidales;f__Prevotellaceae;g__Prevotella_7;s__pleuritidis	407	0	0	0	0	0	34	0	145	0	0	0	0	0	0	0	0	0	34	0	43	0	0	0	0	0	10	19	0	114	0	0	8
k__Bacteria;p__Firmicutes;c__Clostridia;o__Peptostreptococcales-Tissierellales;f__Anaerovoracaceae;g__Family XIII UCG-001;s__NA	401	0	0	0	0	0	0	6	0	24	63	20	16	13	0	22	0	27	27	0	14	26	0	29	4	0	30	14	3	20	24	19	0
k__Bacteria;p__Firmicutes;c__Clostridia;o__Peptostreptococcales-Tissierellales;f__Anaerovoracaceae;g__[Eubacterium] saphenum group;s__NA	393	0	0	0	0	0	0	0	0	377	0	16	0	0	0	0	0	0	0	0	0	0	0	0	0	0	0	0	0	0	0	0	0
k__Bacteria;p__Firmicutes;c__Clostridia;o__Peptostreptococcales-Tissierellales;f__Anaerovoracaceae;g__[Eubacterium] nodatum group;s__infirmum	391	0	0	0	0	0	15	0	0	50	0	172	5	0	0	10	0	96	0	0	0	10	0	5	7	0	7	14	0	0	0	0	0
k__Bacteria;p__Firmicutes;c__Bacilli;o__Lactobacillales;f__Carnobacteriaceae;g__Granulicatella;s__adiacens	386	0	0	0	0	0	0	0	0	0	0	65	117	0	0	0	0	22	0	0	27	0	0	74	0	0	19	0	0	62	0	0	0
k__Bacteria;p__Bacteroidota;c__Bacteroidia;o__Bacteroidales;f__Bacteroidaceae;g__Bacteroides;s__coprocola	377	0	0	0	0	0	0	0	0	0	377	0	0	0	0	0	0	0	0	0	0	0	0	0	0	0	0	0	0	0	0	0	0
k__Bacteria;p__Firmicutes;c__Bacilli;o__Lactobacillales;f__Streptococcaceae;g__Streptococcus;s__australis	377	0	0	0	0	0	0	0	22	0	0	0	0	0	0	0	0	16	0	0	0	0	0	29	0	0	0	0	0	0	15	24	271
k__Bacteria;p__Proteobacteria;c__Gammaproteobacteria;o__Burkholderiales;f__Neisseriaceae;g__Neisseria;s__mucosa	376	0	0	0	0	0	7	0	78	0	0	0	0	0	0	44	0	129	0	0	0	0	0	0	4	0	53	0	0	61	0	0	0
k__Bacteria;p__Firmicutes;c__Clostridia;o__Lachnospirales;f__Lachnospiraceae;g__[Eubacterium] ventriosum group;s__NA	369	0	0	0	0	0	0	0	0	0	94	0	0	0	0	0	42	0	0	95	0	0	80	0	0	0	0	0	0	0	0	58	0
k__Bacteria;p__Actinobacteriota;c__Coriobacteriia;o__Coriobacteriales;f__Atopobiaceae;g__Olsenella;s__NA	367	0	0	0	0	0	49	0	12	74	0	0	0	0	0	0	0	0	0	0	0	45	0	0	0	5	48	53	6	0	75	0	0
k__Bacteria;p__Proteobacteria;c__Gammaproteobacteria;o__Burkholderiales;f__Neisseriaceae;g__Kingella;s__oralis	362	0	0	0	0	0	0	0	0	16	0	18	8	0	0	5	0	90	0	0	54	0	0	22	3	0	134	0	0	8	0	0	4
k__Bacteria;p__Campylobacterota;c__Campylobacteria;o__Campylobacterales;f__Campylobacteraceae;g__Campylobacter;s__concisus	361	0	0	0	0	0	0	0	14	0	0	9	26	0	0	0	0	277	0	0	20	0	0	12	0	0	0	0	0	3	0	0	0
k__Bacteria;p__Firmicutes;c__Bacilli;o__Lactobacillales;f__Streptococcaceae;g__Streptococcus;s__thermophilus	360	0	0	0	0	0	0	0	0	0	91	0	0	245	0	0	0	0	0	24	0	0	0	0	0	0	0	0	0	0	0	0	0
k__Bacteria;p__Proteobacteria;c__Gammaproteobacteria;o__Enterobacterales;f__Pasteurellaceae;g__Aggregatibacter;s__NA	348	0	0	0	0	0	7	0	17	0	0	12	131	0	5	0	0	115	0	0	0	0	0	47	0	0	0	0	0	14	0	0	0
k__Bacteria;p__Actinobacteriota;c__Actinobacteria;o__Actinomycetales;f__Actinomycetaceae;g__Actinomyces;s__graevenitzii	346	0	0	0	0	0	0	0	152	0	0	0	0	0	0	0	0	111	0	0	47	0	0	19	0	0	0	0	0	0	0	0	17
k__Bacteria;p__Bacteroidota;c__Bacteroidia;o__Bacteroidales;f__Prevotellaceae;g__Prevotella_7;s__histicola	342	0	0	0	0	0	0	0	132	0	0	0	0	0	0	0	0	76	0	0	116	0	0	0	0	0	0	0	0	0	0	0	18
k__Bacteria;p__Firmicutes;c__Clostridia;o__Peptostreptococcales-Tissierellales;f__Family XI;g__NA;s__NA	336	0	0	0	0	0	0	0	0	0	0	8	0	0	0	0	0	0	0	0	0	0	0	0	0	0	0	52	0	184	84	0	8
k__Bacteria;p__Chloroflexi;c__Anaerolineae;o__Anaerolineales;f__Anaerolineaceae;g__Flexilinea;s__NA	335	0	0	0	0	0	11	0	0	23	0	9	5	0	0	43	0	11	25	0	6	71	0	17	10	0	0	69	0	0	35	0	0
k__Bacteria;p__Patescibacteria;c__Saccharimonadia;o__Saccharimonadales;f__Saccharimonadaceae;g__Candidatus Saccharimonas;s__NA	326	0	0	0	0	0	0	0	8	10	0	26	0	0	8	8	0	94	0	0	20	0	0	3	0	0	34	8	0	16	44	0	47
k__Bacteria;p__Firmicutes;c__Clostridia;o__Peptostreptococcales-Tissierellales;f__Anaerovoracaceae;g__[Eubacterium] nodatum group;s__minutum	325	0	0	0	0	0	12	0	0	219	0	29	8	0	0	3	0	6	0	0	0	13	0	7	0	0	0	3	0	0	25	0	0
k__Bacteria;p__Fusobacteriota;c__Fusobacteriia;o__Fusobacteriales;f__Leptotrichiaceae;g__NA;s__NA	322	0	0	0	0	0	0	0	0	0	0	0	0	0	0	0	0	0	0	0	0	0	0	0	0	0	0	14	0	267	18	0	23
k__Bacteria;p__Firmicutes;c__Negativicutes;o__Veillonellales-Selenomonadales;f__Veillonellaceae;g__Veillonella;s__dispar	321	0	0	0	0	0	0	0	32	0	0	0	0	0	22	0	0	0	0	0	224	0	0	0	0	0	0	0	0	43	0	0	0
k__Bacteria;p__Bacteroidota;c__Bacteroidia;o__Flavobacteriales;f__Flavobacteriaceae;g__Capnocytophaga;s__leadbetteri	319	0	0	0	0	0	0	0	7	11	0	74	16	0	8	8	0	152	0	0	18	0	0	13	0	0	2	0	0	0	0	0	10
k__Bacteria;p__Firmicutes;c__Clostridia;o__Peptostreptococcales-Tissierellales;f__Anaerovoracaceae;g__[Eubacterium] nodatum group;s__sulci	316	0	0	0	0	0	0	0	19	0	0	0	0	0	9	0	0	263	0	0	18	0	0	0	0	0	0	0	0	0	0	0	7
k__Bacteria;p__Firmicutes;c__Bacilli;o__Mycoplasmatales;f__Mycoplasmataceae;g__Mycoplasma;s__orale	311	0	0	0	0	0	2	0	56	6	0	7	0	0	0	32	0	41	43	0	50	0	0	27	0	0	2	4	0	41	0	0	0
k__Bacteria;p__Firmicutes;c__Negativicutes;o__Veillonellales-Selenomonadales;f__Veillonellaceae;g__Veillonella;s__massiliensis	310	0	0	0	0	0	0	0	65	0	0	0	123	0	0	0	0	0	0	0	0	0	0	0	0	0	0	0	0	122	0	0	0
k__Bacteria;p__Bacteroidota;c__Bacteroidia;o__Bacteroidales;f__Prevotellaceae;g__Prevotella_7;s__dentalis	305	0	0	0	0	0	14	0	64	0	0	6	0	0	0	36	0	27	0	0	0	46	0	84	0	0	18	0	0	10	0	0	0
k__Bacteria;p__Firmicutes;c__Clostridia;o__Peptostreptococcales-Tissierellales;f__Anaerovoracaceae;g__[Eubacterium] nodatum group;s__NA	304	0	0	0	0	0	12	0	0	116	0	13	13	0	0	55	0	19	0	0	0	0	0	0	0	0	0	40	0	18	18	0	0
k__Bacteria;p__Bacteroidota;c__Bacteroidia;o__Bacteroidales;f__Prevotellaceae;g__Prevotella_7;s__multiformis	298	0	0	0	0	0	0	0	0	0	0	0	0	0	0	45	0	15	0	0	0	0	0	0	0	0	0	190	0	48	0	0	0
k__Bacteria;p__Bacteroidota;c__Bacteroidia;o__Bacteroidales;f__Prevotellaceae;g__Prevotella_7;s__jejuni	297	0	0	0	0	0	0	0	30	0	0	0	0	0	61	0	0	0	0	0	129	0	0	0	0	0	0	6	0	11	6	0	54
k__Bacteria;p__Bacteroidota;c__Bacteroidia;o__Bacteroidales;f__Marinifilaceae;g__Odoribacter;s__denticanis	294	0	0	0	0	0	0	0	0	100	0	54	0	0	0	0	0	0	0	0	0	0	0	0	0	0	0	0	0	0	136	0	4
k__Bacteria;p__Firmicutes;c__Clostridia;o__Lachnospirales;f__Lachnospiraceae;g__[Ruminococcus] torques group;s__torques	293	0	0	0	0	0	0	11	0	0	63	0	0	0	0	0	23	0	0	130	0	0	0	0	0	0	0	0	18	0	0	48	0
k__Bacteria;p__Firmicutes;c__Bacilli;o__Lactobacillales;f__Aerococcaceae;g__Abiotrophia;s__defectiva	292	0	0	0	0	0	0	0	0	0	0	2	21	0	49	0	0	149	0	0	0	0	0	0	0	0	39	0	0	32	0	0	0
k__Bacteria;p__Firmicutes;c__Bacilli;o__Staphylococcales;f__Gemellaceae;g__Gemella;s__bergeri	291	0	0	0	0	0	147	0	144	0	0	0	0	0	0	0	0	0	0	0	0	0	0	0	0	0	0	0	0	0	0	0	0
k__Bacteria;p__Firmicutes;c__Clostridia;o__Lachnospirales;f__Lachnospiraceae;g__Lachnospiraceae NK4A136 group;s__bacterium	289	0	0	0	0	0	0	55	0	0	5	0	0	0	0	0	0	0	0	0	0	0	0	0	0	206	0	0	0	0	0	23	0
k__Bacteria;p__Proteobacteria;c__Gammaproteobacteria;o__Enterobacterales;f__Pasteurellaceae;g__Aggregatibacter;s__actinomycetemcomitans	289	0	0	0	0	0	0	0	0	0	0	0	0	0	0	0	0	0	0	0	0	0	0	0	87	0	202	0	0	0	0	0	0
k__Bacteria;p__Bacteroidota;c__Bacteroidia;o__Flavobacteriales;f__Flavobacteriaceae;g__Capnocytophaga;s__sputigena	287	0	0	0	0	0	0	0	2	0	0	36	0	0	0	8	0	109	0	0	0	0	0	20	0	0	112	0	0	0	0	0	0
k__Bacteria;p__Bacteroidota;c__Bacteroidia;o__Bacteroidales;f__Prevotellaceae;g__Prevotella;s__salivae	281	0	0	0	0	0	0	0	51	0	0	0	14	0	17	0	0	117	0	0	66	0	0	0	0	0	0	0	0	3	0	0	13
k__Bacteria;p__Firmicutes;c__Negativicutes;o__Acidaminococcales;f__Acidaminococcaceae;g__Phascolarctobacterium;s__NA	275	0	0	0	0	0	0	0	0	0	191	0	0	0	0	0	0	0	0	0	0	0	0	0	0	0	0	0	84	0	0	0	0
k__Bacteria;p__Bacteroidota;c__Bacteroidia;o__Bacteroidales;f__Prevotellaceae;g__Prevotella;s__micans	274	0	0	0	0	0	0	0	0	0	0	0	240	0	9	0	0	0	0	0	0	0	0	0	0	0	0	0	0	5	12	0	8
k__Bacteria;p__Actinobacteriota;c__Coriobacteriia;o__Coriobacteriales;f__Atopobiaceae;g__Atopobium;s__rimae	270	0	0	0	0	0	104	0	19	0	0	41	4	0	0	0	0	0	0	0	10	0	0	0	0	0	77	0	0	15	0	0	0
k__Bacteria;p__Bacteroidota;c__Bacteroidia;o__Bacteroidales;f__Bacteroidaceae;g__Bacteroides;s__stercoris	267	0	0	0	0	0	0	0	0	0	267	0	0	0	0	0	0	0	0	0	0	0	0	0	0	0	0	0	0	0	0	0	0
k__Bacteria;p__Firmicutes;c__Negativicutes;o__Veillonellales-Selenomonadales;f__Veillonellaceae;g__Megasphaera;s__micronuciformis	267	0	0	0	0	0	0	0	106	0	0	0	0	0	12	0	0	93	0	0	33	0	0	0	0	0	0	0	0	0	0	0	23
k__Bacteria;p__Actinobacteriota;c__Actinobacteria;o__Actinomycetales;f__Actinomycetaceae;g__Actinomyces;s__cardiffensis	263	0	0	0	0	0	0	0	0	18	0	37	0	0	0	3	0	37	4	0	9	0	0	0	0	0	13	0	0	0	137	0	5
k__Bacteria;p__Bacteroidota;c__Bacteroidia;o__Bacteroidales;f__Bacteroidales Incertae Sedis;g__Phocaeicola;s__abscessus	260	0	0	0	0	0	0	0	0	3	0	39	0	0	0	5	0	45	3	0	26	12	0	38	0	0	10	20	0	26	21	0	12
k__Bacteria;p__Bacteroidota;c__Bacteroidia;o__Bacteroidales;f__Prevotellaceae;g__Prevotella_7;s__denticola	250	0	0	0	0	0	33	0	50	19	0	40	61	0	0	0	0	0	0	0	0	0	0	0	0	0	9	12	0	6	0	0	20
k__Bacteria;p__Firmicutes;c__Clostridia;o__Lachnospirales;f__Lachnospiraceae;g__Tyzzerella;s__NA	248	0	0	0	0	0	0	66	0	0	0	0	0	3	0	0	0	0	0	167	0	0	12	0	0	0	0	0	0	0	0	0	0
k__Bacteria;p__Firmicutes;c__Bacilli;o__Bacillales;f__Bacillaceae;g__Bacillus;s__NA	245	0	0	0	0	245	0	0	0	0	0	0	0	0	0	0	0	0	0	0	0	0	0	0	0	0	0	0	0	0	0	0	0
k__Bacteria;p__Firmicutes;c__Syntrophomonadia;o__Syntrophomonadales;f__Syntrophomonadaceae;g__Pelospora;s__NA	242	0	0	0	0	0	0	0	0	118	0	124	0	0	0	0	0	0	0	0	0	0	0	0	0	0	0	0	0	0	0	0	0
k__Bacteria;p__Bacteroidota;c__Bacteroidia;o__Bacteroidales;f__Prevotellaceae;g__NA;s__NA	241	0	0	0	0	0	0	37	0	18	0	63	0	0	0	0	0	0	0	0	0	5	0	27	0	0	0	0	61	20	10	0	0
k__Bacteria;p__Bacteroidota;c__Bacteroidia;o__Bacteroidales;f__Prevotellaceae;g__Prevotella;s__nanceiensis	241	0	0	0	0	0	0	0	13	0	0	0	34	0	73	0	0	4	0	0	0	0	0	0	0	0	26	0	0	45	0	0	46
k__Bacteria;p__Firmicutes;c__Clostridia;o__Monoglobales;f__Monoglobaceae;g__Monoglobus;s__NA	241	0	0	0	0	0	0	24	0	0	21	0	0	0	0	0	7	0	0	52	0	0	32	0	0	68	0	0	0	0	0	37	0
k__Bacteria;p__Bacteroidota;c__Bacteroidia;o__Bacteroidales;f__Bacteroidaceae;g__Bacteroides;s__vulgatus	231	0	0	0	0	0	0	0	0	0	150	0	0	0	0	0	0	0	0	0	0	0	4	0	0	16	0	0	33	0	0	28	0
k__Bacteria;p__Firmicutes;c__Clostridia;o__Lachnospirales;f__Lachnospiraceae;g__Johnsonella;s__ignava	231	0	0	0	0	0	7	0	0	31	0	12	65	0	0	22	0	71	0	0	16	0	0	0	0	0	0	3	0	0	4	0	0
k__Bacteria;p__Bacteroidota;c__Bacteroidia;o__Bacteroidales;f__Porphyromonadaceae;g__Porphyromonas;s__NA	230	0	0	0	0	0	0	0	0	0	0	0	31	0	0	50	0	78	0	0	0	0	0	17	14	0	9	0	0	14	0	0	17
k__Bacteria;p__Fusobacteriota;c__Fusobacteriia;o__Fusobacteriales;f__Leptotrichiaceae;g__Leptotrichia;s__trevisanii	230	0	0	0	0	0	0	0	0	0	0	0	21	0	0	19	0	0	0	0	10	0	0	0	119	0	35	19	0	5	0	0	2
k__Bacteria;p__Actinobacteriota;c__Coriobacteriia;o__Coriobacteriales;f__Atopobiaceae;g__Atopobium;s__NA	219	0	0	0	0	0	0	0	0	13	0	47	0	0	0	0	0	99	0	0	0	41	0	11	0	0	0	0	0	0	3	0	5
k__Bacteria;p__Bacteroidota;c__Bacteroidia;o__Bacteroidales;f__Prevotellaceae;g__Prevotella_7;s__veroralis	216	0	0	0	0	0	0	0	0	23	0	19	0	0	0	5	0	14	0	0	0	0	0	0	0	0	0	0	0	0	94	0	61
k__Bacteria;p__Firmicutes;c__Clostridia;o__Oscillospirales;f__Ruminococcaceae;g__Negativibacillus;s__massiliensis	215	0	0	0	0	0	0	0	0	0	76	0	0	0	0	0	0	0	0	11	0	0	112	0	0	16	0	0	0	0	0	0	0
k__Bacteria;p__Firmicutes;c__Bacilli;o__Erysipelotrichales;f__Erysipelotrichaceae;g__Bulleidia;s__extructa	214	0	0	0	0	0	0	0	0	16	0	9	0	0	0	13	0	98	36	0	9	0	0	0	0	0	3	4	0	18	8	0	0
k__Bacteria;p__Firmicutes;c__Clostridia;o__Eubacteriales;f__Eubacteriaceae;g__Pseudoramibacter;s__alactolyticus	211	0	0	0	0	0	13	0	0	95	0	0	6	0	0	0	0	18	0	0	0	21	0	15	0	0	26	4	0	0	13	0	0
k__Bacteria;p__Bacteroidota;c__Bacteroidia;o__Flavobacteriales;f__Flavobacteriaceae;g__Capnocytophaga;s__ochracea	208	0	0	0	0	0	4	0	0	4	0	25	3	0	0	13	0	101	2	0	20	0	0	15	0	0	0	12	0	9	0	0	0
k__Bacteria;p__Proteobacteria;c__Gammaproteobacteria;o__Burkholderiales;f__Neisseriaceae;g__Neisseria;s__oralis	199	0	0	0	0	0	0	0	0	2	0	14	0	0	0	36	0	147	0	0	0	0	0	0	0	0	0	0	0	0	0	0	0
k__Bacteria;p__Bacteroidota;c__Bacteroidia;o__Bacteroidales;f__Bacteroidaceae;g__Bacteroides;s__caccae	196	0	0	0	0	0	0	5	0	0	136	0	0	0	0	0	53	0	0	0	0	0	0	0	0	0	0	0	2	0	0	0	0
k__Bacteria;p__Firmicutes;c__Clostridia;o__Lachnospirales;f__Lachnospiraceae;g__Fusicatenibacter;s__saccharivorans	191	0	0	0	0	0	0	0	0	0	0	0	0	0	0	0	7	0	0	7	0	0	0	0	0	0	0	0	0	0	0	177	0
k__Bacteria;p__Firmicutes;c__Clostridia;o__Oscillospirales;f__Oscillospiraceae;g__UCG-005;s__NA	190	0	0	0	0	0	0	70	0	0	0	0	0	0	0	0	16	0	0	0	0	0	0	0	0	63	0	0	37	0	0	4	0
k__Bacteria;p__Firmicutes;c__Clostridia;o__Peptostreptococcales-Tissierellales;f__Anaerovoracaceae;g__Family XIII AD3011 group;s__NA	189	0	0	0	0	0	0	0	0	0	8	0	0	16	0	0	2	0	0	0	0	0	148	0	0	0	0	2	0	0	0	13	0
k__Bacteria;p__Campylobacterota;c__Campylobacteria;o__Campylobacterales;f__Campylobacteraceae;g__Campylobacter;s__NA	188	0	0	0	0	0	0	0	8	9	0	45	0	0	3	0	0	0	0	0	0	0	0	0	0	0	0	0	0	123	0	0	0
k__Bacteria;p__Proteobacteria;c__Gammaproteobacteria;o__Enterobacterales;f__Pasteurellaceae;g__Aggregatibacter;s__segnis	187	0	0	0	0	0	0	0	0	0	0	0	11	0	0	7	0	167	0	0	0	0	0	0	0	0	2	0	0	0	0	0	0
k__Bacteria;p__Synergistota;c__Synergistia;o__Synergistales;f__Synergistaceae;g__Fretibacterium;s__feline	186	0	0	0	0	0	0	0	0	0	0	0	0	0	0	0	0	0	29	0	18	0	0	0	0	0	0	76	0	63	0	0	0
k__Bacteria;p__Firmicutes;c__Clostridia;o__Lachnospirales;f__Lachnospiraceae;g__[Eubacterium] ruminantium group;s__NA	185	0	0	0	0	0	0	21	0	0	0	0	0	0	0	0	13	0	0	0	0	0	0	0	0	28	0	0	123	0	0	0	0
k__Bacteria;p__Firmicutes;c__Clostridia;o__Oscillospirales;f__Ruminococcaceae;g__Incertae Sedis;s__NA	184	0	0	0	0	0	0	10	0	0	40	0	0	0	0	0	20	0	0	0	0	0	79	0	0	11	0	0	6	0	0	18	0
k__Bacteria;p__Bacteroidota;c__Bacteroidia;o__Bacteroidales;f__Tannerellaceae;g__Parabacteroides;s__johnsonii	182	0	0	0	0	0	0	0	0	0	182	0	0	0	0	0	0	0	0	0	0	0	0	0	0	0	0	0	0	0	0	0	0
k__Bacteria;p__Spirochaetota;c__Spirochaetia;o__Spirochaetales;f__Spirochaetaceae;g__Treponema;s__lecithinolyticum	182	0	0	0	0	0	0	0	0	15	0	26	7	0	0	0	0	0	34	0	70	0	0	0	0	0	0	15	0	15	0	0	0
k__Bacteria;p__Firmicutes;c__Clostridia;o__Lachnospirales;f__Lachnospiraceae;g__Blautia;s__massiliensis	178	0	0	0	0	0	0	0	0	0	0	0	0	0	0	0	68	0	0	55	0	0	0	0	0	0	0	0	9	0	0	46	0
k__Bacteria;p__Firmicutes;c__Clostridia;o__Lachnospirales;f__Lachnospiraceae;g__Oribacterium;s__sinus	177	0	0	0	0	0	0	0	0	0	0	0	0	0	12	0	0	62	0	0	28	0	0	48	0	0	27	0	0	0	0	0	0
k__Bacteria;p__Bacteroidota;c__Bacteroidia;o__Flavobacteriales;f__Weeksellaceae;g__Bergeyella;s__NA	176	0	0	0	0	0	0	0	3	0	0	20	16	0	37	5	0	49	0	0	0	0	0	21	0	0	19	0	0	0	2	0	4
k__Bacteria;p__Firmicutes;c__Clostridia;o__Lachnospirales;f__Lachnospiraceae;g__Roseburia;s__inulinivorans	176	0	0	0	0	0	0	7	0	0	0	0	0	0	0	0	0	0	0	57	0	0	84	0	0	20	0	0	8	0	0	0	0
k__Bacteria;p__Firmicutes;c__Clostridia;o__Oscillospirales;f__Ruminococcaceae;g__Ruminococcus;s__bicirculans	176	0	0	0	0	0	0	66	0	0	0	0	0	0	0	0	0	0	0	96	0	0	0	0	0	14	0	0	0	0	0	0	0
k__Bacteria;p__Firmicutes;c__Bacilli;o__Erysipelotrichales;f__Erysipelotrichaceae;g__Erysipelotrichaceae UCG-006;s__NA	175	0	0	0	0	0	0	0	2	0	0	0	0	0	0	4	0	42	0	0	6	68	0	37	0	0	0	8	0	8	0	0	0
k__Bacteria;p__Firmicutes;c__Bacilli;o__Lactobacillales;f__Carnobacteriaceae;g__Granulicatella;s__elegans	169	0	0	0	0	0	0	0	16	0	0	0	49	0	0	0	0	0	0	0	0	0	0	0	0	0	0	0	0	35	35	0	34
k__Bacteria;p__Firmicutes;c__Clostridia;o__Lachnospirales;f__Lachnospiraceae;g__[Ruminococcus] torques group;s__NA	169	0	0	0	0	0	0	20	0	0	0	0	0	64	0	0	13	0	0	0	0	0	63	0	0	0	0	0	0	0	0	9	0
k__Bacteria;p__Proteobacteria;c__Gammaproteobacteria;o__Cardiobacteriales;f__Cardiobacteriaceae;g__Cardiobacterium;s__valvarum	167	0	0	0	0	0	16	0	8	13	0	17	5	0	0	2	0	22	0	0	5	0	0	79	0	0	0	0	0	0	0	0	0
k__Bacteria;p__Bacteroidota;c__Bacteroidia;o__Bacteroidales;f__Prevotellaceae;g__Prevotella_7;s__baroniae	165	0	0	0	0	0	0	0	40	0	0	36	12	0	0	0	0	0	0	0	0	0	0	29	0	0	0	14	0	34	0	0	0
k__Bacteria;p__Desulfobacterota;c__Desulfovibrionia;o__Desulfovibrionales;f__Desulfovibrionaceae;g__Desulfovibrio;s__NA	165	0	0	0	0	0	0	0	18	0	0	0	0	0	0	0	0	0	0	0	0	0	0	0	0	65	0	0	36	4	24	18	0
k__Bacteria;p__Proteobacteria;c__Gammaproteobacteria;o__Enterobacterales;f__Pasteurellaceae;g__Aggregatibacter;s__aphrophilus	165	0	0	0	0	0	5	0	52	2	0	6	0	0	0	8	0	72	0	0	0	0	0	0	7	0	13	0	0	0	0	0	0
k__Bacteria;p__Firmicutes;c__Clostridia;o__Oscillospirales;f__Oscillospiraceae;g__NA;s__NA	160	0	0	0	0	0	0	0	0	0	25	0	0	0	0	0	3	0	0	2	0	0	111	0	0	6	0	0	0	0	0	13	0
k__Bacteria;p__Firmicutes;c__Clostridia;o__Peptostreptococcales-Tissierellales;f__Peptostreptococcaceae;g__Peptoanaerobacter;s__stomatis	160	0	0	0	0	0	0	0	0	7	0	25	58	0	0	0	0	0	4	0	8	0	0	0	0	0	38	0	0	20	0	0	0
k__Bacteria;p__Firmicutes;c__Clostridia;o__Lachnospirales;f__Lachnospiraceae;g__Blautia;s__luti	158	0	0	0	0	0	0	0	0	0	0	0	0	0	0	0	5	0	0	50	0	0	0	0	0	0	0	0	0	0	0	103	0
k__Bacteria;p__Bacteroidota;c__Bacteroidia;o__Bacteroidales;f__Barnesiellaceae;g__Barnesiella;s__intestinihominis	157	0	0	0	0	0	0	0	0	0	31	0	0	0	0	0	31	0	0	0	0	0	83	0	0	0	0	0	12	0	0	0	0
k__Bacteria;p__Firmicutes;c__Clostridia;o__Lachnospirales;f__Lachnospiraceae;g__Lachnospiraceae NK4A136 group;s__NA	153	0	0	0	0	0	0	0	0	0	0	0	0	0	0	0	27	0	0	50	0	0	18	0	0	5	0	0	34	0	0	19	0
k__Bacteria;p__Proteobacteria;c__Gammaproteobacteria;o__Enterobacterales;f__Pasteurellaceae;g__Haemophilus;s__haemolyticus	152	0	0	0	0	0	0	0	9	0	0	0	64	0	20	0	0	41	0	0	0	0	0	0	0	0	5	0	0	13	0	0	0
k__Bacteria;p__Actinobacteriota;c__Actinobacteria;o__Bifidobacteriales;f__Bifidobacteriaceae;g__Bifidobacterium;s__pseudocatenulatum	150	0	0	0	0	0	0	0	0	0	107	0	0	0	0	0	43	0	0	0	0	0	0	0	0	0	0	0	0	0	0	0	0
k__Bacteria;p__Actinobacteriota;c__Actinobacteria;o__Actinomycetales;f__Actinomycetaceae;g__Actinomyces;s__pacaensis	149	0	0	0	0	0	0	0	7	0	0	0	0	0	7	0	0	68	0	0	19	5	2	20	0	0	7	0	0	10	4	0	0
k__Bacteria;p__Bacteroidota;c__Bacteroidia;o__Bacteroidales;f__p-2534-18B5 gut group;g__NA;s__NA	149	0	0	0	0	0	0	0	0	27	0	69	0	0	0	0	0	0	0	0	0	0	0	0	0	0	0	7	0	46	0	0	0
k__Bacteria;p__Firmicutes;c__Clostridia;o__Lachnospirales;f__Lachnospiraceae;g__[Ruminococcus] torques group;s__faecis	146	0	0	0	0	0	0	0	0	0	0	0	0	0	0	0	0	0	0	51	0	0	0	0	0	0	0	0	57	0	0	38	0
k__Bacteria;p__Patescibacteria;c__Gracilibacteria;o__Absconditabacteriales (SR1);f__NA;g__NA;s__NA	141	0	0	0	0	0	0	0	0	0	0	6	0	0	6	6	0	43	0	0	0	0	0	0	0	0	3	24	0	25	6	0	22
k__Bacteria;p__Firmicutes;c__Bacilli;o__Erysipelotrichales;f__Erysipelatoclostridiaceae;g__Eggerthia;s__catenaformis	140	0	0	0	0	0	0	0	0	0	0	0	0	0	0	12	0	40	0	0	0	0	0	0	0	0	28	31	0	23	6	0	0
k__Bacteria;p__Firmicutes;c__Clostridia;o__Peptostreptococcales-Tissierellales;f__Peptostreptococcaceae;g__Romboutsia;s__NA	140	0	0	0	0	0	0	0	0	0	21	0	0	0	0	0	10	0	0	86	0	0	0	0	0	0	0	0	0	0	0	23	0
k__Bacteria;p__Fusobacteriota;c__Fusobacteriia;o__Fusobacteriales;f__Leptotrichiaceae;g__Leptotrichia;s__hofstadii	137	0	0	0	0	0	9	0	0	0	0	0	0	0	0	17	0	39	0	0	0	8	0	7	0	0	0	0	0	4	39	0	14
k__Bacteria;p__Bacteroidota;c__Bacteroidia;o__Bacteroidales;f__Porphyromonadaceae;g__Porphyromonas;s__catoniae	135	0	0	0	0	0	10	0	0	0	0	0	14	0	0	0	0	63	0	0	0	0	0	17	16	0	15	0	0	0	0	0	0
k__Bacteria;p__Spirochaetota;c__Spirochaetia;o__Spirochaetales;f__Spirochaetaceae;g__Treponema;s__vincentii	135	0	0	0	0	0	0	0	0	2	0	28	17	0	0	17	0	60	0	0	0	0	0	0	0	0	8	0	0	3	0	0	0
k__Bacteria;p__Firmicutes;c__Clostridia;o__Lachnospirales;f__Lachnospiraceae;g__Butyrivibrio;s__NA	132	0	0	0	0	0	0	0	0	4	0	0	54	0	0	0	0	0	7	0	48	0	0	0	3	0	10	0	0	6	0	0	0
k__Bacteria;p__Patescibacteria;c__Saccharimonadia;o__Saccharimonadales;f__Saccharimonadaceae;g__TM7a;s__NA	132	0	0	0	0	0	9	0	8	0	0	0	6	0	7	13	0	84	0	0	0	0	0	0	0	0	0	0	0	0	0	0	5
k__Bacteria;p__Actinobacteriota;c__Actinobacteria;o__Propionibacteriales;f__Propionibacteriaceae;g__Pseudopropionibacterium;s__propionicum	131	0	0	0	0	0	4	0	11	35	0	0	0	0	0	0	0	29	0	0	0	7	0	23	0	0	4	8	0	0	10	0	0
k__Bacteria;p__Bacteroidota;c__Bacteroidia;o__Bacteroidales;f__Prevotellaceae;g__Paraprevotella;s__clara	130	0	0	0	0	0	0	89	0	0	13	0	0	0	0	0	0	0	0	0	0	0	0	0	0	12	0	0	16	0	0	0	0
k__Bacteria;p__Bacteroidota;c__Bacteroidia;o__Bacteroidales;f__Tannerellaceae;g__Parabacteroides;s__merdae	130	0	0	0	0	0	0	71	0	0	41	0	0	0	0	0	9	0	0	0	0	0	0	0	0	7	0	0	0	0	0	2	0
k__Bacteria;p__Desulfobacterota;c__Desulfovibrionia;o__Desulfovibrionales;f__Desulfovibrionaceae;g__Bilophila;s__wadsworthia	129	0	0	0	0	0	0	0	0	0	34	0	0	0	0	0	78	0	0	0	0	0	0	0	0	17	0	0	0	0	0	0	0
k__Bacteria;p__Actinobacteriota;c__Actinobacteria;o__Actinomycetales;f__Actinomycetaceae;g__F0332;s__NA	120	0	0	0	0	0	0	0	0	80	0	0	0	0	0	0	0	7	0	0	9	0	0	13	0	0	3	5	0	0	3	0	0
k__Bacteria;p__Bacteroidota;c__Bacteroidia;o__Bacteroidales;f__Rikenellaceae;g__Alistipes;s__putredinis	115	0	0	0	0	0	0	3	0	0	112	0	0	0	0	0	0	0	0	0	0	0	0	0	0	0	0	0	0	0	0	0	0
k__Bacteria;p__Firmicutes;c__Negativicutes;o__Acidaminococcales;f__Acidaminococcaceae;g__Phascolarctobacterium;s__succinatutens	115	0	0	0	0	0	0	0	0	0	0	0	0	0	0	0	0	0	0	0	0	0	0	0	0	0	0	0	115	0	0	0	0
k__Bacteria;p__Proteobacteria;c__Gammaproteobacteria;o__Burkholderiales;f__Neisseriaceae;g__Kingella;s__denitrificans	113	0	0	0	0	0	0	0	0	0	0	0	0	0	0	0	0	50	0	0	0	0	0	0	0	0	63	0	0	0	0	0	0
k__Bacteria;p__Firmicutes;c__Clostridia;o__Oscillospirales;f__Ruminococcaceae;g__UBA1819;s__NA	111	0	0	0	0	0	0	0	0	0	54	0	0	4	0	0	9	0	0	0	0	0	44	0	0	0	0	0	0	0	0	0	0
k__Bacteria;p__Bacteroidota;c__Bacteroidia;o__Bacteroidales;f__Tannerellaceae;g__Parabacteroides;s__distasonis	110	0	0	0	0	0	0	34	0	0	37	0	0	0	0	0	0	0	0	0	0	0	0	0	0	0	0	0	39	0	0	0	0
k__Bacteria;p__Actinobacteriota;c__Actinobacteria;o__Actinomycetales;f__Actinomycetaceae;g__Actinomyces;s__naeslundii	107	0	0	0	0	0	10	0	7	60	0	0	0	0	0	0	0	27	0	0	0	0	0	3	0	0	0	0	0	0	0	0	0
k__Bacteria;p__Bacteroidota;c__Bacteroidia;o__Bacteroidales;f__Prevotellaceae;g__Prevotella_7;s__buccae	106	0	0	0	0	0	51	0	0	0	0	0	0	0	0	0	0	13	0	0	0	17	0	0	0	0	0	25	0	0	0	0	0
k__Bacteria;p__Bacteroidota;c__Bacteroidia;o__Bacteroidales;f__Prevotellaceae;g__Alloprevotella;s__rava	105	0	0	0	0	0	0	0	0	17	0	12	0	0	0	0	0	0	0	0	0	0	0	12	0	0	0	19	0	41	0	0	4
k__Bacteria;p__Firmicutes;c__Bacilli;o__Erysipelotrichales;f__Erysipelatoclostridiaceae;g__Erysipelatoclostridium;s__NA	105	0	0	0	0	0	0	0	0	0	0	0	0	0	0	0	0	0	0	29	0	0	76	0	0	0	0	0	0	0	0	0	0
k__Bacteria;p__Firmicutes;c__Clostridia;o__Oscillospirales;f__Oscillospiraceae;g__NK4A214 group;s__NA	105	0	0	0	0	0	0	5	0	0	32	0	0	0	0	0	0	0	0	0	0	0	0	0	0	32	0	0	36	0	0	0	0
k__Bacteria;p__Firmicutes;c__Clostridia;o__Oscillospirales;f__Ruminococcaceae;g__Ruminococcus;s__callidus	102	0	0	0	0	0	0	51	0	0	0	0	0	0	0	0	0	0	0	8	0	0	0	0	0	0	0	0	0	0	0	43	0
k__Bacteria;p__Actinobacteriota;c__Actinobacteria;o__Propionibacteriales;f__Propionibacteriaceae;g__Pseudopropionibacterium;s__rubrum	101	0	0	0	0	0	0	0	10	2	0	0	0	0	0	7	0	82	0	0	0	0	0	0	0	0	0	0	0	0	0	0	0
k__Bacteria;p__Proteobacteria;c__Gammaproteobacteria;o__Enterobacterales;f__Succinivibrionaceae;g__Succinivibrio;s__dextrinosolvens	101	0	0	0	0	0	0	0	0	0	0	0	0	0	0	0	0	0	0	0	0	0	0	0	0	0	0	0	101	0	0	0	0
k__Bacteria;p__Actinobacteriota;c__Coriobacteriia;o__Coriobacteriales;f__Eggerthellaceae;g__Slackia;s__exigua	98	0	0	0	0	0	0	0	0	0	0	0	0	0	0	0	0	8	0	0	0	57	0	33	0	0	0	0	0	0	0	0	0
k__Bacteria;p__Firmicutes;c__Bacilli;o__Lactobacillales;f__Listeriaceae;g__Listeria;s__welshimeri	97	0	0	0	0	97	0	0	0	0	0	0	0	0	0	0	0	0	0	0	0	0	0	0	0	0	0	0	0	0	0	0	0
k__Bacteria;p__Proteobacteria;c__Gammaproteobacteria;o__Burkholderiales;f__Comamonadaceae;g__Comamonas;s__NA	96	0	0	0	0	0	0	0	5	0	0	0	0	0	0	8	0	83	0	0	0	0	0	0	0	0	0	0	0	0	0	0	0
k__Bacteria;p__Actinobacteriota;c__Actinobacteria;o__Actinomycetales;f__Actinomycetaceae;g__Actinomyces;s__dentalis	94	0	0	0	0	0	20	0	0	29	0	0	0	0	0	0	0	0	0	0	0	26	0	0	7	0	0	0	0	0	12	0	0
k__Bacteria;p__Firmicutes;c__Clostridia;o__Clostridia vadinBB60 group;f__NA;g__NA;s__NA	93	0	0	0	0	0	0	0	0	7	0	17	0	0	0	9	0	7	0	0	0	0	0	0	0	0	0	0	0	51	2	0	0
k__Bacteria;p__Bacteroidota;c__Bacteroidia;o__Bacteroidales;f__Prevotellaceae;g__Prevotella;s__maculosa	92	0	0	0	0	0	6	0	7	0	0	0	0	0	0	5	0	39	0	0	7	0	0	5	0	0	13	8	0	2	0	0	0
k__Bacteria;p__Proteobacteria;c__Gammaproteobacteria;o__Enterobacterales;f__Enterobacteriaceae;g__Escherichia-Shigella;s__NA	90	0	0	0	0	59	0	0	0	0	0	0	0	31	0	0	0	0	0	0	0	0	0	0	0	0	0	0	0	0	0	0	0
k__Bacteria;p__Firmicutes;c__Bacilli;o__Erysipelotrichales;f__Erysipelatoclostridiaceae;g__Erysipelatoclostridium;s__ramosum	89	0	0	0	0	0	0	0	0	0	0	0	0	0	0	0	0	0	0	0	0	0	89	0	0	0	0	0	0	0	0	0	0
k__Bacteria;p__Firmicutes;c__Clostridia;o__Lachnospirales;f__Lachnospiraceae;g__Oribacterium;s__asaccharolyticum	89	0	0	0	0	0	0	0	17	0	0	0	0	0	0	0	0	34	0	0	21	0	0	0	0	0	17	0	0	0	0	0	0
k__Bacteria;p__Actinobacteriota;c__Actinobacteria;o__Bifidobacteriales;f__Bifidobacteriaceae;g__Bifidobacterium;s__dentium	88	0	0	0	0	0	0	0	0	0	0	0	0	0	0	0	0	3	0	0	0	0	0	0	0	0	82	0	0	3	0	0	0
k__Bacteria;p__Firmicutes;c__Bacilli;o__Lactobacillales;f__Streptococcaceae;g__Streptococcus;s__timonensis	84	0	0	0	0	0	0	0	0	0	0	35	0	0	0	0	0	49	0	0	0	0	0	0	0	0	0	0	0	0	0	0	0
k__Bacteria;p__Firmicutes;c__Clostridia;o__Lachnospirales;f__Lachnospiraceae;g__Roseburia;s__faecis	82	0	0	0	0	0	0	52	0	0	0	0	0	0	0	0	10	0	0	0	0	0	0	0	0	20	0	0	0	0	0	0	0
k__Bacteria;p__Bacteroidota;c__Bacteroidia;o__Bacteroidales;f__Bacteroidaceae;g__Bacteroides;s__intestinalis	80	0	0	0	0	0	0	80	0	0	0	0	0	0	0	0	0	0	0	0	0	0	0	0	0	0	0	0	0	0	0	0	0
k__Bacteria;p__Proteobacteria;c__Gammaproteobacteria;o__Enterobacterales;f__Enterobacteriaceae;g__Klebsiella;s__NA	80	0	0	0	0	0	0	0	0	0	80	0	0	0	0	0	0	0	0	0	0	0	0	0	0	0	0	0	0	0	0	0	0
k__Bacteria;p__Bacteroidota;c__Bacteroidia;o__Bacteroidales;f__Prevotellaceae;g__Prevotella_7;s__enoeca	79	0	0	0	0	0	0	0	5	0	0	0	0	0	0	0	0	36	0	0	16	0	0	0	0	0	0	4	0	10	8	0	0
k__Bacteria;p__Bacteroidota;c__Bacteroidia;o__Bacteroidales;f__Prevotellaceae;g__Prevotellaceae NK3B31 group;s__NA	77	0	0	0	0	0	0	0	0	0	0	0	0	0	0	0	77	0	0	0	0	0	0	0	0	0	0	0	0	0	0	0	0
k__Bacteria;p__Firmicutes;c__Clostridia;o__Lachnospirales;f__Lachnospiraceae;g__[Ruminococcus] gauvreauii group;s__NA	76	0	0	0	0	0	0	0	0	0	0	0	0	0	0	0	0	0	0	0	0	0	0	0	0	0	0	0	0	0	0	76	0
k__Bacteria;p__Proteobacteria;c__Gammaproteobacteria;o__Burkholderiales;f__Neisseriaceae;g__Eikenella;s__NA	76	0	0	0	0	0	0	0	0	0	0	0	0	0	0	0	0	35	0	0	0	0	0	41	0	0	0	0	0	0	0	0	0
k__Bacteria;p__Firmicutes;c__Clostridia;o__Lachnospirales;f__Lachnospiraceae;g__Lachnoanaerobaculum;s__umeaense	74	0	0	0	0	0	0	0	4	0	0	2	2	0	0	9	0	30	0	0	21	0	0	6	0	0	0	0	0	0	0	0	0
k__Bacteria;p__Firmicutes;c__Clostridia;o__Lachnospirales;f__Lachnospiraceae;g__Blautia;s__obeum	73	0	0	0	0	0	0	0	0	0	0	0	0	0	0	0	18	0	0	55	0	0	0	0	0	0	0	0	0	0	0	0	0
k__Bacteria;p__Firmicutes;c__Clostridia;o__Lachnospirales;f__Lachnospiraceae;g__Roseburia;s__intestinalis	73	0	0	0	0	0	0	0	0	0	0	0	0	0	0	0	0	0	0	73	0	0	0	0	0	0	0	0	0	0	0	0	0
k__Bacteria;p__Actinobacteriota;c__Actinobacteria;o__Actinomycetales;f__Actinomycetaceae;g__Actinomyces;s__oricola	72	0	0	0	0	0	0	0	0	66	0	0	0	0	0	0	0	0	6	0	0	0	0	0	0	0	0	0	0	0	0	0	0
k__Bacteria;p__Actinobacteriota;c__Actinobacteria;o__Corynebacteriales;f__Corynebacteriaceae;g__Corynebacterium;s__durum	70	0	0	0	0	0	0	0	0	23	0	9	0	0	0	0	0	38	0	0	0	0	0	0	0	0	0	0	0	0	0	0	0
k__Bacteria;p__Firmicutes;c__Bacilli;o__Bacillales;f__Bacillaceae;g__Bacillus;s__intestinalis	70	0	0	0	0	70	0	0	0	0	0	0	0	0	0	0	0	0	0	0	0	0	0	0	0	0	0	0	0	0	0	0	0
k__Bacteria;p__Actinobacteriota;c__Coriobacteriia;o__Coriobacteriales;f__Eggerthellaceae;g__Senegalimassilia;s__anaerobia	69	0	0	0	0	0	0	0	0	0	0	0	0	0	0	0	0	0	0	64	0	0	0	0	0	0	0	0	5	0	0	0	0
k__Bacteria;p__Bacteroidota;c__Bacteroidia;o__Bacteroidales;f__Prevotellaceae;g__Prevotella;s__saccharolytica	68	0	0	0	0	0	0	0	0	0	0	4	7	0	0	0	0	31	0	0	0	0	0	10	0	0	16	0	0	0	0	0	0
k__Bacteria;p__Firmicutes;c__Clostridia;o__Lachnospirales;f__Lachnospiraceae;g__Anaerostipes;s__hadrus	68	0	0	0	0	0	0	0	0	0	0	0	0	0	0	0	0	0	0	6	0	0	32	0	0	0	0	0	0	0	0	30	0
k__Bacteria;p__Firmicutes;c__Clostridia;o__Lachnospirales;f__Lachnospiraceae;g__Howardella;s__ureilytica	66	0	0	0	0	0	0	0	0	0	0	0	0	7	0	0	0	0	0	26	0	0	0	0	0	18	0	0	15	0	0	0	0
k__Bacteria;p__Firmicutes;c__Clostridia;o__Lachnospirales;f__Lachnospiraceae;g__Coprococcus;s__catus	64	0	0	0	0	0	0	0	0	0	0	0	0	11	0	0	0	0	0	0	0	0	0	0	0	0	0	0	0	0	0	53	0
k__Bacteria;p__Proteobacteria;c__Gammaproteobacteria;o__Enterobacterales;f__Enterobacteriaceae;g__Salmonella;s__enterica	62	0	0	0	0	62	0	0	0	0	0	0	0	0	0	0	0	0	0	0	0	0	0	0	0	0	0	0	0	0	0	0	0
k__Bacteria;p__Bacteroidota;c__Bacteroidia;o__Bacteroidales;f__Prevotellaceae;g__Prevotella;s__oralis	60	0	0	0	0	0	4	0	6	0	0	0	5	0	0	4	0	9	0	0	0	2	0	4	0	0	0	20	0	6	0	0	0
k__Bacteria;p__Desulfobacterota;c__Desulfovibrionia;o__Desulfovibrionales;f__Desulfomicrobiaceae;g__Desulfomicrobium;s__orale	60	0	0	0	0	0	0	0	0	20	0	40	0	0	0	0	0	0	0	0	0	0	0	0	0	0	0	0	0	0	0	0	0
k__Bacteria;p__Actinobacteriota;c__Coriobacteriia;o__Coriobacteriales;f__Eggerthellaceae;g__Eggerthella;s__lenta	59	0	0	0	0	0	0	0	0	0	4	0	0	2	0	0	0	0	0	3	0	0	50	0	0	0	0	0	0	0	0	0	0
k__Bacteria;p__Bacteroidota;c__Bacteroidia;o__Bacteroidales;f__Bacteroidaceae;g__Bacteroides;s__ovatus	59	0	0	0	0	0	0	22	0	0	21	0	0	0	0	0	0	0	0	0	0	0	0	0	0	0	0	0	16	0	0	0	0
k__Bacteria;p__Bacteroidota;c__Bacteroidia;o__Bacteroidales;f__Prevotellaceae;g__Prevotella_9;s__NA	59	0	0	0	0	0	0	0	0	0	0	0	0	0	0	0	0	0	0	0	0	0	0	0	0	48	0	0	11	0	0	0	0
k__Bacteria;p__Proteobacteria;c__Gammaproteobacteria;o__Enterobacterales;f__Enterobacteriaceae;g__Escherichia-Shigella;s__coli	59	0	0	0	0	0	0	0	0	0	0	0	0	0	0	0	37	0	0	0	0	0	0	0	0	12	0	0	0	0	0	10	0
k__Bacteria;p__Actinobacteriota;c__Actinobacteria;o__Propionibacteriales;f__Propionibacteriaceae;g__Propionibacterium;s__westphaliense	58	0	0	0	0	0	0	0	0	45	0	13	0	0	0	0	0	0	0	0	0	0	0	0	0	0	0	0	0	0	0	0	0
k__Bacteria;p__Firmicutes;c__Clostridia;o__Lachnospirales;f__Lachnospiraceae;g__[Eubacterium] eligens group;s__eligens	58	0	0	0	0	0	0	20	0	0	0	0	0	0	0	0	9	0	0	0	0	0	0	0	0	13	0	0	7	0	0	9	0
k__Bacteria;p__Proteobacteria;c__Gammaproteobacteria;o__Burkholderiales;f__Neisseriaceae;g__Neisseria;s__bacilliformis	58	0	0	0	0	0	10	0	5	0	0	7	0	0	0	0	0	0	0	0	2	0	0	0	0	0	34	0	0	0	0	0	0
k__Bacteria;p__Firmicutes;c__Bacilli;o__Erysipelotrichales;f__Erysipelatoclostridiaceae;g__Erysipelotrichaceae UCG-003;s__bacterium_GAM147	57	0	0	0	0	0	0	0	0	0	0	0	0	0	0	0	0	0	0	0	0	0	0	0	0	0	0	0	0	0	0	57	0
k__Bacteria;p__Firmicutes;c__Bacilli;o__Lactobacillales;f__Streptococcaceae;g__Streptococcus;s__pneumoniae	56	0	0	0	0	0	0	0	34	0	0	0	0	0	0	0	0	0	0	0	0	0	0	0	0	0	0	0	0	22	0	0	0
k__Bacteria;p__Bacteroidota;c__Bacteroidia;o__Bacteroidales;f__Muribaculaceae;g__NA;s__NA	55	0	0	0	0	0	0	8	0	0	0	0	0	0	0	0	0	0	0	0	0	0	0	0	0	47	0	0	0	0	0	0	0
k__Bacteria;p__Synergistota;c__Synergistia;o__Synergistales;f__Synergistaceae;g__Pyramidobacter;s__piscolens	55	0	0	0	0	0	0	0	0	0	0	7	0	0	0	0	0	0	0	0	0	0	0	0	4	0	10	20	0	14	0	0	0
k__Bacteria;p__Actinobacteriota;c__Actinobacteria;o__Actinomycetales;f__Actinomycetaceae;g__Actinomyces;s__israelii	54	0	0	0	0	0	10	0	0	32	0	2	0	0	0	0	0	0	3	0	0	7	0	0	0	0	0	0	0	0	0	0	0
k__Bacteria;p__Actinobacteriota;c__Coriobacteriia;o__Coriobacteriales;f__Eggerthellaceae;g__NA;s__NA	54	0	0	0	0	0	0	0	0	0	0	0	0	0	0	0	0	0	0	12	0	0	0	0	0	0	0	0	0	0	0	42	0
k__Bacteria;p__Bacteroidota;c__Bacteroidia;o__Bacteroidales;f__Prevotellaceae;g__Prevotella;s__oulorum	54	0	0	0	0	0	10	0	9	0	0	0	12	0	0	0	0	23	0	0	0	0	0	0	0	0	0	0	0	0	0	0	0
k__Bacteria;p__Firmicutes;c__Clostridia;o__Lachnospirales;f__Lachnospiraceae;g__Lachnospira;s__pectinoschiza	53	0	0	0	0	0	0	50	0	0	0	0	0	0	0	0	0	0	0	0	0	0	0	0	0	3	0	0	0	0	0	0	0
k__Bacteria;p__Firmicutes;c__Clostridia;o__Oscillospirales;f__Oscillospiraceae;g__UCG-003;s__NA	52	0	0	0	0	0	0	28	0	0	0	0	0	0	0	0	0	0	0	0	0	0	0	0	0	21	0	0	0	0	0	3	0
k__Bacteria;p__Proteobacteria;c__Gammaproteobacteria;o__Burkholderiales;f__Comamonadaceae;g__Brachymonas;s__NA	52	0	0	0	0	0	0	0	0	0	0	10	0	0	0	10	0	32	0	0	0	0	0	0	0	0	0	0	0	0	0	0	0
k__Bacteria;p__Campylobacterota;c__Campylobacteria;o__Campylobacterales;f__Helicobacteraceae;g__Wolinella;s__succinogenes	51	0	0	0	0	0	0	0	0	19	0	23	0	0	0	0	0	0	0	0	0	0	0	0	0	0	0	0	0	4	5	0	0
k__Bacteria;p__Firmicutes;c__Bacilli;o__Izemoplasmatales;f__NA;g__NA;s__NA	48	0	0	0	0	0	0	0	0	6	0	7	0	0	0	0	0	0	0	0	4	0	0	0	0	0	0	6	0	17	8	0	0
k__Bacteria;p__Fusobacteriota;c__Fusobacteriia;o__Fusobacteriales;f__Leptotrichiaceae;g__Streptobacillus;s__NA	47	0	0	0	0	0	0	0	0	0	0	4	24	0	19	0	0	0	0	0	0	0	0	0	0	0	0	0	0	0	0	0	0
k__Bacteria;p__Bacteroidota;c__Bacteroidia;o__Bacteroidales;f__F082;g__NA;s__NA	46	0	0	0	0	0	0	0	0	0	0	0	0	0	0	0	0	0	0	0	0	0	0	0	0	0	0	0	0	0	0	0	46
k__Bacteria;p__Firmicutes;c__Bacilli;o__Lactobacillales;f__Lactobacillaceae;g__Ligilactobacillus;s__NA	46	0	0	0	0	0	0	0	0	0	0	0	0	0	0	0	0	0	0	0	0	0	0	0	0	46	0	0	0	0	0	0	0
k__Bacteria;p__Firmicutes;c__Bacilli;o__Lactobacillales;f__Streptococcaceae;g__Streptococcus;s__sinensis	45	0	0	0	0	0	0	0	0	4	0	7	0	0	0	0	0	0	0	0	0	34	0	0	0	0	0	0	0	0	0	0	0
k__Bacteria;p__Bacteroidota;c__Bacteroidia;o__Bacteroidales;f__Bacteroidaceae;g__Bacteroides;s__finegoldii	43	0	0	0	0	0	0	0	0	0	43	0	0	0	0	0	0	0	0	0	0	0	0	0	0	0	0	0	0	0	0	0	0
k__Bacteria;p__Firmicutes;c__Clostridia;o__Lachnospirales;f__Lachnospiraceae;g__[Eubacterium] xylanophilum group;s__NA	43	0	0	0	0	0	0	0	0	0	0	0	0	0	0	0	0	0	0	39	0	0	0	0	0	0	0	0	0	0	0	4	0
k__Bacteria;p__Firmicutes;c__Clostridia;o__Lachnospirales;f__Lachnospiraceae;g__Lachnospiraceae UCG-001;s__NA	42	0	0	0	0	0	0	0	0	0	0	0	0	0	0	0	8	0	0	0	0	0	0	0	0	21	0	0	0	0	0	13	0
k__Bacteria;p__Proteobacteria;c__Gammaproteobacteria;o__Burkholderiales;f__Sutterellaceae;g__Parasutterella;s__excrementihominis	42	0	0	0	0	0	0	0	0	0	20	0	0	0	0	0	0	0	0	0	0	0	0	0	0	22	0	0	0	0	0	0	0
k__Bacteria;p__Firmicutes;c__Clostridia;o__Lachnospirales;f__Lachnospiraceae;g__Roseburia;s__hominis	41	0	0	0	0	0	0	11	0	0	0	0	0	0	0	0	0	0	0	0	0	0	0	0	0	0	0	0	30	0	0	0	0
k__Bacteria;p__Proteobacteria;c__Gammaproteobacteria;o__Coxiellales;f__Coxiellaceae;g__Coxiella;s__NA	41	0	0	0	0	0	0	0	0	0	0	0	0	0	0	0	0	0	0	0	0	0	0	0	0	0	0	0	0	41	0	0	0
k__Bacteria;p__Firmicutes;c__Bacilli;o__Erysipelotrichales;f__Erysipelotrichaceae;g__Holdemania;s__filiformis	40	0	0	0	0	0	0	3	0	0	27	0	0	0	0	0	0	0	0	0	0	0	7	0	0	0	0	0	3	0	0	0	0
k__Bacteria;p__Firmicutes;c__Clostridia;o__Lachnospirales;f__Lachnospiraceae;g__Eisenbergiella;s__NA	38	0	0	0	0	0	0	0	0	0	0	0	0	0	0	0	0	0	0	0	0	0	36	0	0	0	0	0	0	0	0	2	0
k__Bacteria;p__Actinobacteriota;c__Coriobacteriia;o__Coriobacteriales;f__Coriobacteriales Incertae Sedis;g__NA;s__NA	37	0	0	0	0	0	0	0	0	0	0	0	0	0	0	0	26	0	0	0	0	0	11	0	0	0	0	0	0	0	0	0	0
k__Bacteria;p__Actinobacteriota;c__Actinobacteria;o__Actinomycetales;f__Actinomycetaceae;g__Actinomyces;s__johnsonii	36	0	0	0	0	0	0	0	0	11	0	0	3	0	0	0	0	8	0	0	0	2	0	0	0	0	0	0	0	0	12	0	0
k__Bacteria;p__Firmicutes;c__Clostridia;o__Peptostreptococcales-Tissierellales;f__Anaerovoracaceae;g__[Eubacterium] brachy group;s__NA	36	0	0	0	0	0	0	0	0	27	0	0	0	0	0	0	0	0	4	0	0	0	0	0	0	0	0	0	0	0	5	0	0
k__Bacteria;p__Firmicutes;c__Bacilli;o__Erysipelotrichales;f__Erysipelotrichaceae;g__Faecalitalea;s__NA	33	0	0	0	0	0	0	0	0	0	0	0	0	0	0	0	0	0	0	0	0	0	33	0	0	0	0	0	0	0	0	0	0
k__Bacteria;p__Spirochaetota;c__Spirochaetia;o__Spirochaetales;f__Spirochaetaceae;g__Treponema;s__parvum	33	0	0	0	0	0	0	0	0	2	0	7	0	0	0	14	0	5	0	0	0	0	0	0	0	0	0	0	0	0	5	0	0
k__Bacteria;p__Bacteroidota;c__Bacteroidia;o__Bacteroidales;f__Bacteroidaceae;g__Bacteroides;s__xylanisolvens	32	0	0	0	0	0	0	0	0	0	0	0	0	0	0	0	32	0	0	0	0	0	0	0	0	0	0	0	0	0	0	0	0
k__Bacteria;p__Desulfobacterota;c__Desulfovibrionia;o__Desulfovibrionales;f__Desulfoplanaceae;g__Desulfoplanes;s__NA	31	0	0	0	0	0	0	0	0	4	0	27	0	0	0	0	0	0	0	0	0	0	0	0	0	0	0	0	0	0	0	0	0
k__Bacteria;p__Firmicutes;c__Clostridia;o__Oscillospirales;f__Butyricicoccaceae;g__Butyricicoccus;s__NA	31	0	0	0	0	0	0	5	0	0	0	0	0	0	0	0	0	0	0	0	0	0	5	0	0	12	0	0	0	0	0	9	0
k__Bacteria;p__Bacteroidota;c__Bacteroidia;o__Bacteroidales;f__Bacteroidaceae;g__Bacteroides;s__cellulosilyticus	30	0	0	0	0	0	0	26	0	0	0	0	0	0	0	0	4	0	0	0	0	0	0	0	0	0	0	0	0	0	0	0	0
k__Bacteria;p__Firmicutes;c__Clostridia;o__Lachnospirales;f__Lachnospiraceae;g__Blautia;s__wexlerae	30	0	0	0	0	0	0	0	0	0	0	0	0	0	0	0	0	0	0	30	0	0	0	0	0	0	0	0	0	0	0	0	0
k__Bacteria;p__Firmicutes;c__Clostridia;o__Peptostreptococcales-Tissierellales;f__Anaerovoracaceae;g__Amnipila;s__NA	30	0	0	0	0	0	0	0	0	4	0	26	0	0	0	0	0	0	0	0	0	0	0	0	0	0	0	0	0	0	0	0	0
k__Bacteria;p__Proteobacteria;c__Gammaproteobacteria;o__Burkholderiales;f__Rhodocyclaceae;g__Propionivibrio;s__NA	30	0	0	0	0	0	0	0	0	0	0	0	0	0	0	0	0	30	0	0	0	0	0	0	0	0	0	0	0	0	0	0	0
k__Bacteria;p__Firmicutes;c__Clostridia;o__Peptostreptococcales-Tissierellales;f__Family XI;g__Murdochiella;s__NA	29	0	0	0	0	0	0	0	0	18	0	5	0	0	0	0	0	0	0	0	0	0	0	0	0	0	0	0	0	6	0	0	0
k__Bacteria;p__Bacteroidota;c__Bacteroidia;o__Bacteroidales;f__Rikenellaceae;g__Alistipes;s__shahii	28	0	0	0	0	0	0	5	0	0	8	0	0	0	0	0	0	0	0	0	0	0	0	0	0	0	0	0	15	0	0	0	0
k__Bacteria;p__Cyanobacteria;c__Vampirivibrionia;o__Gastranaerophilales;f__NA;g__NA;s__NA	28	0	0	0	0	0	0	0	0	0	0	0	0	0	0	0	0	0	0	0	0	0	28	0	0	0	0	0	0	0	0	0	0
k__Bacteria;p__Firmicutes;c__Bacilli;o__Mycoplasmatales;f__Mycoplasmataceae;g__Mycoplasma;s__salivarium	28	0	0	0	0	0	0	0	5	0	0	0	0	0	0	0	0	10	0	0	0	0	0	11	0	0	2	0	0	0	0	0	0
k__Bacteria;p__Firmicutes;c__Clostridia;o__Lachnospirales;f__Lachnospiraceae;g__[Eubacterium] hallii group;s__hallii	28	0	0	0	0	0	0	0	0	0	0	0	0	0	0	0	0	0	0	0	0	0	0	0	0	0	0	0	0	0	0	28	0
k__Bacteria;p__Fusobacteriota;c__Fusobacteriia;o__Fusobacteriales;f__Leptotrichiaceae;g__Leptotrichia;s__goodfellowii	28	0	0	0	0	0	0	0	0	0	0	0	0	0	0	7	0	21	0	0	0	0	0	0	0	0	0	0	0	0	0	0	0
k__Bacteria;p__Bacteroidota;c__Bacteroidia;o__Bacteroidales;f__Bacteroidaceae;g__Bacteroides;s__fluxus	27	0	0	0	0	0	0	27	0	0	0	0	0	0	0	0	0	0	0	0	0	0	0	0	0	0	0	0	0	0	0	0	0
k__Bacteria;p__Bacteroidota;c__Bacteroidia;o__Bacteroidales;f__Rikenellaceae;g__Alistipes;s__obesi	27	0	0	0	0	0	0	3	0	0	12	0	0	0	0	0	12	0	0	0	0	0	0	0	0	0	0	0	0	0	0	0	0
k__Bacteria;p__Firmicutes;c__Clostridia;o__Clostridiales;f__Clostridiaceae;g__Clostridium sensu stricto 1;s__NA	27	0	0	0	0	0	0	0	0	0	0	0	0	0	0	0	0	0	0	27	0	0	0	0	0	0	0	0	0	0	0	0	0
k__Bacteria;p__Bacteroidota;c__Bacteroidia;o__Bacteroidales;f__Rikenellaceae;g__Alistipes;s__NA	26	0	0	0	0	0	0	0	0	0	0	0	0	0	0	0	0	0	0	0	0	0	0	0	0	0	0	0	0	0	0	26	0
k__Bacteria;p__Bacteroidota;c__Bacteroidia;o__Bacteroidales;f__Bacteroidaceae;g__Bacteroides;s__massiliensis	25	0	0	0	0	0	0	0	0	0	25	0	0	0	0	0	0	0	0	0	0	0	0	0	0	0	0	0	0	0	0	0	0
k__Bacteria;p__Bacteroidota;c__Bacteroidia;o__Bacteroidales;f__Prevotellaceae;g__Prevotella;s__aurantiaca	25	0	0	0	0	0	0	0	0	0	0	0	0	0	0	0	0	0	0	0	0	0	0	0	0	0	0	0	0	0	0	0	25
k__Bacteria;p__Proteobacteria;c__Gammaproteobacteria;o__Enterobacterales;f__Enterobacteriaceae;g__Citrobacter;s__freundii	25	0	0	0	0	0	0	0	0	0	0	0	0	0	0	0	0	0	0	0	0	0	0	0	0	25	0	0	0	0	0	0	0
k__Bacteria;p__Bacteroidota;c__Bacteroidia;o__Bacteroidales;f__Prevotellaceae;g__Prevotella_7;s__scopos	24	0	0	0	0	0	0	0	0	0	0	0	0	0	14	0	0	0	0	0	0	0	0	0	0	0	0	0	0	10	0	0	0
k__Bacteria;p__Actinobacteriota;c__Actinobacteria;o__Bifidobacteriales;f__Bifidobacteriaceae;g__Scardovia;s__wiggsiae	23	0	0	0	0	0	0	0	6	0	0	2	0	0	0	11	0	0	0	0	0	0	0	0	0	0	4	0	0	0	0	0	0
k__Bacteria;p__Firmicutes;c__Clostridia;o__Lachnospirales;f__Lachnospiraceae;g__Howardella;s__NA	23	0	0	0	0	0	0	0	0	0	0	0	0	0	0	0	0	5	0	0	0	10	0	0	5	0	3	0	0	0	0	0	0
k__Bacteria;p__Bacteroidota;c__Bacteroidia;o__Bacteroidales;f__Prevotellaceae;g__Prevotella;s__marshii	22	0	0	0	0	0	0	0	0	0	0	4	0	0	0	10	0	4	0	0	0	0	0	0	0	0	0	4	0	0	0	0	0
k__Bacteria;p__Firmicutes;c__Bacilli;o__Erysipelotrichales;f__Erysipelotrichaceae;g__Dielma;s__fastidiosa	22	0	0	0	0	0	0	0	0	0	11	0	0	0	0	0	0	0	0	0	0	0	11	0	0	0	0	0	0	0	0	0	0
k__Bacteria;p__Firmicutes;c__Bacilli;o__Lactobacillales;f__Streptococcaceae;g__Lactococcus;s__lactis	22	0	0	0	0	0	0	0	0	0	0	0	0	0	0	0	0	0	0	14	0	0	5	0	0	0	0	0	0	0	0	3	0
k__Bacteria;p__Firmicutes;c__Clostridia;o__Oscillospirales;f__Oscillospiraceae;g__Flavonifractor;s__plautii	22	0	0	0	0	0	0	0	0	0	20	0	0	0	0	0	0	0	0	0	0	0	2	0	0	0	0	0	0	0	0	0	0
k__Bacteria;p__Proteobacteria;c__Gammaproteobacteria;o__Enterobacterales;f__Hafniaceae;g__Hafnia-Obesumbacterium;s__NA	22	0	0	0	0	0	0	0	0	0	22	0	0	0	0	0	0	0	0	0	0	0	0	0	0	0	0	0	0	0	0	0	0
k__Bacteria;p__Actinobacteriota;c__Actinobacteria;o__Actinomycetales;f__Actinomycetaceae;g__Actinomyces;s__viscosus	21	0	0	0	0	0	0	0	0	0	0	0	0	0	0	0	0	21	0	0	0	0	0	0	0	0	0	0	0	0	0	0	0
k__Bacteria;p__Firmicutes;c__Clostridia;o__Oscillospirales;f__UCG-010;g__NA;s__NA	21	0	0	0	0	0	0	17	0	0	0	0	0	0	0	0	0	0	0	0	0	0	0	0	0	4	0	0	0	0	0	0	0
k__Bacteria;p__Bacteroidota;c__Bacteroidia;o__Bacteroidales;f__Bacteroidaceae;g__Bacteroides;s__NA	20	0	0	0	0	0	0	0	0	0	0	12	0	0	0	0	0	0	0	0	0	0	0	0	0	0	0	0	0	8	0	0	0
k__Bacteria;p__Firmicutes;c__Bacilli;o__Erysipelotrichales;f__Erysipelotrichaceae;g__Turicibacter;s__sanguinis	20	0	0	0	0	0	0	0	0	0	0	0	0	0	0	0	0	0	0	0	0	0	0	0	0	0	0	0	0	0	0	20	0
k__Bacteria;p__Firmicutes;c__Clostridia;o__Lachnospirales;f__Lachnospiraceae;g__Shuttleworthia;s__satelles	20	0	0	0	0	0	0	0	0	0	0	0	0	0	0	0	0	14	0	0	0	0	0	0	0	0	6	0	0	0	0	0	0
k__Bacteria;p__Proteobacteria;c__Gammaproteobacteria;o__Enterobacterales;f__Hafniaceae;g__Hafnia-Obesumbacterium;s__alvei	20	0	0	0	0	0	0	0	0	0	20	0	0	0	0	0	0	0	0	0	0	0	0	0	0	0	0	0	0	0	0	0	0
k__Bacteria;p__Bacteroidota;c__Bacteroidia;o__Bacteroidales;f__Barnesiellaceae;g__Coprobacter;s__NA	19	0	0	0	0	0	0	0	0	0	19	0	0	0	0	0	0	0	0	0	0	0	0	0	0	0	0	0	0	0	0	0	0
k__Bacteria;p__Firmicutes;c__Clostridia;o__Lachnospirales;f__Lachnospiraceae;g__Lachnospiraceae UCG-004;s__NA	19	0	0	0	0	0	0	0	0	0	0	0	0	0	0	0	0	0	0	0	0	0	0	0	0	19	0	0	0	0	0	0	0
k__Bacteria;p__Firmicutes;c__Clostridia;o__Oscillospirales;f__Oscillospiraceae;g__Oscillibacter;s__NA	18	0	0	0	0	0	0	0	0	0	12	0	0	0	0	0	0	0	0	0	0	0	6	0	0	0	0	0	0	0	0	0	0
k__Bacteria;p__Firmicutes;c__Clostridia;o__Oscillospirales;f__Ruminococcaceae;g__DTU089;s__NA	18	0	0	0	0	0	0	0	0	0	7	0	0	0	0	0	0	0	0	0	0	0	11	0	0	0	0	0	0	0	0	0	0
k__Bacteria;p__Actinobacteriota;c__Coriobacteriia;o__Coriobacteriales;f__Eggerthellaceae;g__Gordonibacter;s__urolithinfaciens	17	0	0	0	0	0	0	0	0	0	0	0	0	0	0	0	13	0	0	0	0	0	0	0	0	0	0	0	0	0	0	4	0
k__Bacteria;p__Bacteroidota;c__Bacteroidia;o__Bacteroidales;f__Bacteroidaceae;g__Bacteroides;s__eggerthii	17	0	0	0	0	0	0	0	0	0	17	0	0	0	0	0	0	0	0	0	0	0	0	0	0	0	0	0	0	0	0	0	0
k__Bacteria;p__Bacteroidota;c__Bacteroidia;o__Bacteroidales;f__Prevotellaceae;g__Prevotellaceae UCG-004;s__NA	17	0	0	0	0	0	0	0	0	0	0	11	0	0	0	0	0	0	0	0	0	0	0	4	0	0	0	0	0	2	0	0	0
k__Bacteria;p__Firmicutes;c__Clostridia;o__Lachnospirales;f__Lachnospiraceae;g__Lachnospiraceae FCS020 group;s__bacterium	17	0	0	0	0	0	0	0	0	0	0	0	0	0	0	0	0	0	0	17	0	0	0	0	0	0	0	0	0	0	0	0	0
k__Bacteria;p__Firmicutes;c__Clostridia;o__Lachnospirales;f__Lachnospiraceae;g__Lachnospiraceae UCG-001;s__bacterium	17	0	0	0	0	0	0	0	0	0	0	0	0	0	0	0	0	0	0	17	0	0	0	0	0	0	0	0	0	0	0	0	0
k__Bacteria;p__Patescibacteria;c__Gracilibacteria;o__JGI 0000069-P22;f__NA;g__NA;s__NA	17	0	0	0	0	0	5	0	0	0	0	0	0	0	0	0	0	9	0	0	0	0	0	0	0	0	0	0	0	0	0	0	3
k__Bacteria;p__Actinobacteriota;c__Actinobacteria;o__Actinomycetales;f__Actinomycetaceae;g__Actinomyces;s__gerencseriae	16	0	0	0	0	0	0	0	0	8	0	0	0	0	0	0	0	0	2	0	0	0	0	0	0	0	0	6	0	0	0	0	0
k__Bacteria;p__Actinobacteriota;c__Coriobacteriia;o__Coriobacteriales;f__Eggerthellaceae;g__Cryptobacterium;s__curtum	16	0	0	0	0	0	0	0	14	0	0	2	0	0	0	0	0	0	0	0	0	0	0	0	0	0	0	0	0	0	0	0	0
k__Bacteria;p__Bacteroidota;c__Bacteroidia;o__Bacteroidales;f__Rikenellaceae;g__Alistipes;s__onderdonkii	16	0	0	0	0	0	0	0	0	0	12	0	0	0	0	0	0	0	0	0	0	0	0	0	0	0	0	0	4	0	0	0	0
k__Bacteria;p__Firmicutes;c__Bacilli;o__NA;f__NA;g__NA;s__NA	16	0	0	0	0	16	0	0	0	0	0	0	0	0	0	0	0	0	0	0	0	0	0	0	0	0	0	0	0	0	0	0	0
k__Bacteria;p__Firmicutes;c__Clostridia;o__Peptococcales;f__Peptococcaceae;g__NA;s__NA	16	0	0	0	0	0	0	0	0	0	0	0	0	0	0	0	9	0	0	0	0	0	0	0	0	0	0	0	7	0	0	0	0
k__Bacteria;p__Proteobacteria;c__Gammaproteobacteria;o__Burkholderiales;f__Comamonadaceae;g__NA;s__NA	16	0	0	0	0	0	0	0	0	0	0	0	16	0	0	0	0	0	0	0	0	0	0	0	0	0	0	0	0	0	0	0	0
k__Bacteria;p__Actinobacteriota;c__Actinobacteria;o__Bifidobacteriales;f__Bifidobacteriaceae;g__Bifidobacterium;s__bifidum	15	0	0	0	0	0	0	0	0	0	0	0	0	0	0	0	15	0	0	0	0	0	0	0	0	0	0	0	0	0	0	0	0
k__Bacteria;p__Actinobacteriota;c__Coriobacteriia;o__Coriobacteriales;f__Eggerthellaceae;g__Adlercreutzia;s__equolifaciens	15	0	0	0	0	0	0	0	0	0	0	0	0	0	0	0	0	0	0	0	0	0	8	0	0	0	0	0	0	0	0	7	0
k__Bacteria;p__Bacteroidota;c__Bacteroidia;o__Bacteroidales;f__Bacteroidaceae;g__Bacteroides;s__heparinolyticus	15	0	0	0	0	0	0	0	0	0	0	8	0	0	0	0	0	0	0	0	7	0	0	0	0	0	0	0	0	0	0	0	0
k__Bacteria;p__Desulfobacterota;c__Desulfuromonadia;o__Bradymonadales;f__NA;g__NA;s__NA	15	0	0	0	0	0	0	0	0	0	0	15	0	0	0	0	0	0	0	0	0	0	0	0	0	0	0	0	0	0	0	0	0
k__Bacteria;p__Fusobacteriota;c__Fusobacteriia;o__Fusobacteriales;f__Fusobacteriaceae;g__Fusobacterium;s__hwasookii	15	0	0	0	0	0	0	0	0	0	0	0	0	0	15	0	0	0	0	0	0	0	0	0	0	0	0	0	0	0	0	0	0
k__Bacteria;p__Verrucomicrobiota;c__Verrucomicrobiae;o__Opitutales;f__Puniceicoccaceae;g__NA;s__NA	15	0	0	0	0	0	0	0	0	0	0	0	0	0	0	0	0	0	0	0	0	0	0	0	0	0	0	0	0	0	13	0	2
k__Bacteria;p__Actinobacteriota;c__Coriobacteriia;o__Coriobacteriales;f__Eggerthellaceae;g__Slackia;s__NA	14	0	0	0	0	0	0	0	0	0	0	0	0	0	0	0	14	0	0	0	0	0	0	0	0	0	0	0	0	0	0	0	0
k__Bacteria;p__Bacteroidota;c__Bacteroidia;o__Bacteroidales;f__Marinifilaceae;g__Butyricimonas;s__NA	14	0	0	0	0	0	0	0	0	0	6	0	0	0	0	0	0	0	0	0	0	0	0	0	0	0	0	0	8	0	0	0	0
k__Bacteria;p__Firmicutes;c__Negativicutes;o__Veillonellales-Selenomonadales;f__Veillonellaceae;g__Veillonella;s__tobetsuensis	14	0	0	0	0	0	0	0	0	0	0	0	0	0	0	0	0	0	0	0	0	0	0	0	0	0	0	0	0	0	0	0	14
k__Bacteria;p__Bacteroidota;c__Bacteroidia;o__Bacteroidales;f__Rikenellaceae;g__Alistipes;s__ihumii	13	0	0	0	0	0	0	0	0	0	13	0	0	0	0	0	0	0	0	0	0	0	0	0	0	0	0	0	0	0	0	0	0
k__Bacteria;p__Firmicutes;c__Clostridia;o__Lachnospirales;f__Lachnospiraceae;g__Lachnoclostridium;s__urinimassiliense	13	0	0	0	0	0	0	0	0	0	0	0	0	0	0	0	0	0	0	0	0	0	13	0	0	0	0	0	0	0	0	0	0
k__Bacteria;p__Firmicutes;c__Negativicutes;o__Veillonellales-Selenomonadales;f__Veillonellaceae;g__Allisonella;s__histaminiformans	13	0	0	0	0	0	0	0	0	0	0	0	0	0	0	0	0	0	0	0	0	0	0	0	0	13	0	0	0	0	0	0	0
k__Bacteria;p__Actinobacteriota;c__Actinobacteria;o__Bifidobacteriales;f__Bifidobacteriaceae;g__Alloscardovia;s__omnicolens	12	0	0	0	0	0	0	0	12	0	0	0	0	0	0	0	0	0	0	0	0	0	0	0	0	0	0	0	0	0	0	0	0
k__Bacteria;p__Bacteroidota;c__Bacteroidia;o__Bacteroidales;f__Bacteroidaceae;g__Bacteroides;s__thetaiotaomicron	12	0	0	0	0	0	0	12	0	0	0	0	0	0	0	0	0	0	0	0	0	0	0	0	0	0	0	0	0	0	0	0	0
k__Bacteria;p__Bacteroidota;c__Bacteroidia;o__Bacteroidales;f__Prevotellaceae;g__Prevotella;s__stercorea	12	0	0	0	0	0	0	0	0	0	0	0	0	0	0	0	0	0	0	0	0	0	0	0	0	12	0	0	0	0	0	0	0
k__Bacteria;p__Bacteroidota;c__Bacteroidia;o__Bacteroidales;f__Rikenellaceae;g__Alistipes;s__massiliensis	12	0	0	0	0	0	0	0	0	0	12	0	0	0	0	0	0	0	0	0	0	0	0	0	0	0	0	0	0	0	0	0	0
k__Bacteria;p__Firmicutes;c__Bacilli;o__Staphylococcales;f__Staphylococcaceae;g__Staphylococcus;s__epidermidis	12	0	0	0	0	0	0	0	0	0	0	0	0	0	0	0	0	0	0	0	0	0	0	0	0	0	0	0	0	12	0	0	0
k__Bacteria;p__Bacteroidota;c__Bacteroidia;o__Flavobacteriales;f__Flavobacteriaceae;g__Capnocytophaga;s__haemolytica	11	0	0	0	0	0	0	0	0	0	0	0	0	0	0	0	0	0	0	0	0	0	0	0	0	0	11	0	0	0	0	0	0
k__Bacteria;p__Firmicutes;c__Clostridia;o__Oscillospirales;f__Ruminococcaceae;g__Phocea;s__massiliensis	11	0	0	0	0	0	0	0	0	0	11	0	0	0	0	0	0	0	0	0	0	0	0	0	0	0	0	0	0	0	0	0	0
k__Bacteria;p__Actinobacteriota;c__Coriobacteriia;o__Coriobacteriales;f__Atopobiaceae;g__Libanicoccus;s__massiliensis	10	0	0	0	0	0	0	0	0	0	0	0	0	0	0	0	0	0	0	0	0	0	0	0	0	10	0	0	0	0	0	0	0
k__Bacteria;p__Firmicutes;c__Bacilli;o__Lactobacillales;f__Carnobacteriaceae;g__Alkalibacterium;s__NA	10	0	0	0	0	0	0	0	0	10	0	0	0	0	0	0	0	0	0	0	0	0	0	0	0	0	0	0	0	0	0	0	0
k__Bacteria;p__Firmicutes;c__Bacilli;o__Lactobacillales;f__Enterococcaceae;g__Enterococcus;s__faecalis	10	0	0	0	0	0	0	0	0	0	0	0	0	0	0	0	0	0	0	0	0	0	0	0	0	0	10	0	0	0	0	0	0
k__Bacteria;p__Firmicutes;c__Negativicutes;o__Veillonellales-Selenomonadales;f__Veillonellaceae;g__Anaeroglobus;s__NA	10	0	0	0	0	0	0	0	0	0	0	0	0	0	0	0	0	10	0	0	0	0	0	0	0	0	0	0	0	0	0	0	0
k__Bacteria;p__Actinobacteriota;c__Coriobacteriia;o__Coriobacteriales;f__Coriobacteriaceae;g__Collinsella;s__bouchesdurhonensis	9	0	0	0	0	0	0	0	0	0	0	0	0	0	0	0	0	0	0	0	0	0	0	0	0	0	0	0	0	0	0	9	0
k__Bacteria;p__Firmicutes;c__Clostridia;o__Lachnospirales;f__Lachnospiraceae;g__Blautia;s__phocaeensis	9	0	0	0	0	0	0	0	0	0	0	0	0	0	0	0	0	0	0	9	0	0	0	0	0	0	0	0	0	0	0	0	0
k__Bacteria;p__Firmicutes;c__Clostridia;o__Lachnospirales;f__Lachnospiraceae;g__Lachnospira;s__NA	9	0	0	0	0	0	0	0	0	0	0	0	0	0	0	0	0	0	0	9	0	0	0	0	0	0	0	0	0	0	0	0	0
k__Bacteria;p__Firmicutes;c__Clostridia;o__Lachnospirales;f__Lachnospiraceae;g__Lachnospiraceae ND3007 group;s__NA	9	0	0	0	0	0	0	0	0	0	0	0	0	0	0	0	0	0	0	0	0	0	0	0	0	9	0	0	0	0	0	0	0
k__Bacteria;p__Fusobacteriota;c__Fusobacteriia;o__Fusobacteriales;f__Leptotrichiaceae;g__Leptotrichia;s__shahii	9	0	0	0	0	0	0	0	0	0	0	0	9	0	0	0	0	0	0	0	0	0	0	0	0	0	0	0	0	0	0	0	0
k__Bacteria;p__Campylobacterota;c__Campylobacteria;o__Campylobacterales;f__Rs-M59 termite group;g__NA;s__NA	8	0	0	0	0	0	0	0	0	0	0	0	0	0	0	0	0	0	0	0	0	0	0	0	0	0	0	0	0	8	0	0	0
k__Bacteria;p__Firmicutes;c__Clostridia;o__Peptostreptococcales-Tissierellales;f__Family XI;g__Peptoniphilus;s__lacrimalis	8	0	0	0	0	0	0	0	0	0	0	0	0	0	0	0	0	0	0	0	8	0	0	0	0	0	0	0	0	0	0	0	0
k__Bacteria;p__Firmicutes;c__Negativicutes;o__Acidaminococcales;f__Acidaminococcaceae;g__Acidaminococcus;s__intestini	8	0	0	0	0	0	0	0	0	0	8	0	0	0	0	0	0	0	0	0	0	0	0	0	0	0	0	0	0	0	0	0	0
k__Bacteria;p__Spirochaetota;c__Spirochaetia;o__Spirochaetales;f__Spirochaetaceae;g__Sphaerochaeta;s__NA	8	0	0	0	0	0	0	0	2	0	0	0	0	0	0	0	0	0	0	0	0	0	0	0	0	0	0	0	0	6	0	0	0
k__Bacteria;p__Actinobacteriota;c__Coriobacteriia;o__Coriobacteriales;f__Eggerthellaceae;g__Enterorhabdus;s__NA	7	0	0	0	0	0	0	0	0	0	0	0	0	0	0	0	0	0	0	0	0	0	0	0	0	0	0	0	7	0	0	0	0
k__Bacteria;p__Actinobacteriota;c__Coriobacteriia;o__Coriobacteriales;f__Eggerthellaceae;g__Slackia;s__isoflavoniconvertens	7	0	0	0	0	0	0	0	0	0	0	0	0	0	0	0	0	0	0	0	0	0	0	0	0	7	0	0	0	0	0	0	0
k__Bacteria;p__Elusimicrobiota;c__Elusimicrobia;o__Lineage IV;f__NA;g__NA;s__NA	7	0	0	0	0	0	0	0	0	0	0	0	0	0	0	0	0	0	0	0	0	0	0	0	0	0	0	0	0	7	0	0	0
k__Bacteria;p__Firmicutes;c__Clostridia;o__Lachnospirales;f__Lachnospiraceae;g__Dorea;s__NA	7	0	0	0	0	0	0	0	0	0	0	0	0	7	0	0	0	0	0	0	0	0	0	0	0	0	0	0	0	0	0	0	0
k__Bacteria;p__Actinobacteriota;c__Actinobacteria;o__Actinomycetales;f__Actinomycetaceae;g__Actinomyces;s__massiliensis	6	0	0	0	0	0	0	0	0	6	0	0	0	0	0	0	0	0	0	0	0	0	0	0	0	0	0	0	0	0	0	0	0
k__Bacteria;p__Actinobacteriota;c__Actinobacteria;o__Propionibacteriales;f__Propionibacteriaceae;g__Cutibacterium;s__acnes	6	0	0	0	0	2	0	0	0	4	0	0	0	0	0	0	0	0	0	0	0	0	0	0	0	0	0	0	0	0	0	0	0
k__Bacteria;p__Firmicutes;c__Bacilli;o__Erysipelotrichales;f__Erysipelotrichaceae;g__NA;s__NA	6	0	0	0	0	0	0	0	0	0	0	0	0	0	0	0	0	0	0	0	0	0	0	0	0	0	0	0	0	0	0	6	0
k__Bacteria;p__Firmicutes;c__Clostridia;o__Lachnospirales;f__Lachnospiraceae;g__Lachnospiraceae UCG-010;s__NA	6	0	0	0	0	0	0	0	0	0	0	0	0	0	0	0	0	0	0	6	0	0	0	0	0	0	0	0	0	0	0	0	0
k__Bacteria;p__Firmicutes;c__Clostridia;o__Oscillospirales;f__Ruminococcaceae;g__Harryflintia;s__NA	6	0	0	0	0	0	0	0	0	0	0	0	0	0	0	0	0	0	0	0	0	0	6	0	0	0	0	0	0	0	0	0	0
k__Bacteria;p__Fusobacteriota;c__Fusobacteriia;o__Fusobacteriales;f__Leptotrichiaceae;g__Sneathia;s__amnii	6	0	0	0	0	0	0	0	0	0	0	6	0	0	0	0	0	0	0	0	0	0	0	0	0	0	0	0	0	0	0	0	0
k__Bacteria;p__Proteobacteria;c__Gammaproteobacteria;o__Burkholderiales;f__Neisseriaceae;g__Alysiella;s__NA	6	0	0	0	0	0	0	0	0	0	0	6	0	0	0	0	0	0	0	0	0	0	0	0	0	0	0	0	0	0	0	0	0
k__Bacteria;p__Proteobacteria;c__Gammaproteobacteria;o__Burkholderiales;f__Neisseriaceae;g__Kingella;s__NA	6	0	0	0	0	0	0	0	0	0	0	0	6	0	0	0	0	0	0	0	0	0	0	0	0	0	0	0	0	0	0	0	0
k__Bacteria;p__Proteobacteria;c__Gammaproteobacteria;o__Burkholderiales;f__Oxalobacteraceae;g__Oxalobacter;s__formigenes	6	0	0	0	0	0	0	6	0	0	0	0	0	0	0	0	0	0	0	0	0	0	0	0	0	0	0	0	0	0	0	0	0
k__Bacteria;p__Firmicutes;c__Clostridia;o__Lachnospirales;f__Lachnospiraceae;g__GCA-900066575;s__NA	5	0	0	0	0	0	0	0	0	0	0	0	0	0	0	0	5	0	0	0	0	0	0	0	0	0	0	0	0	0	0	0	0
k__Bacteria;p__Firmicutes;c__Clostridia;o__Lachnospirales;f__Lachnospiraceae;g__Shuttleworthia;s__NA	5	0	0	0	0	0	0	0	0	0	0	0	0	0	0	0	0	0	0	0	0	0	5	0	0	0	0	0	0	0	0	0	0
k__Bacteria;p__Firmicutes;c__Negativicutes;o__Veillonellales-Selenomonadales;f__Selenomonadaceae;g__Mitsuokella;s__jalaludinii	5	0	0	0	0	0	0	0	0	0	0	0	0	0	0	0	0	0	0	0	0	0	0	0	0	0	0	0	5	0	0	0	0
k__Bacteria;p__Firmicutes;c__Negativicutes;o__Veillonellales-Selenomonadales;f__Selenomonadaceae;g__Mitsuokella;s__NA	5	0	0	0	0	0	0	0	0	0	0	0	0	0	0	0	0	0	0	0	0	0	0	0	0	0	0	0	5	0	0	0	0
k__Bacteria;p__Firmicutes;c__Negativicutes;o__Veillonellales-Selenomonadales;f__Selenomonadaceae;g__Selenomonas;s__infelix	5	0	0	0	0	0	0	0	0	0	0	0	0	0	0	5	0	0	0	0	0	0	0	0	0	0	0	0	0	0	0	0	0
k__Bacteria;p__Proteobacteria;c__Gammaproteobacteria;o__Enterobacterales;f__Pasteurellaceae;g__Actinobacillus;s__pleuropneumoniae	5	0	0	0	0	0	0	0	0	0	0	0	0	0	0	0	0	2	0	0	0	0	0	0	3	0	0	0	0	0	0	0	0
k__Bacteria;p__Spirochaetota;c__Spirochaetia;o__Spirochaetales;f__Spirochaetaceae;g__Treponema;s__pectinovorum	5	0	0	0	0	0	0	0	0	0	0	5	0	0	0	0	0	0	0	0	0	0	0	0	0	0	0	0	0	0	0	0	0
k__Bacteria;p__Actinobacteriota;c__Actinobacteria;o__Actinomycetales;f__Actinomycetaceae;g__Mobiluncus;s__NA	4	0	0	0	0	0	0	0	4	0	0	0	0	0	0	0	0	0	0	0	0	0	0	0	0	0	0	0	0	0	0	0	0
k__Bacteria;p__Actinobacteriota;c__Actinobacteria;o__Bifidobacteriales;f__Bifidobacteriaceae;g__Gardnerella;s__vaginalis	4	0	0	0	0	0	0	0	0	0	0	4	0	0	0	0	0	0	0	0	0	0	0	0	0	0	0	0	0	0	0	0	0
k__Bacteria;p__Bacteroidota;c__Bacteroidia;o__Bacteroidales;f__Tannerellaceae;g__Parabacteroides;s__faecis	4	0	0	0	0	0	0	4	0	0	0	0	0	0	0	0	0	0	0	0	0	0	0	0	0	0	0	0	0	0	0	0	0
k__Bacteria;p__Desulfobacterota;c__Desulfovibrionia;o__Desulfovibrionales;f__Desulfovibrionaceae;g__NA;s__NA	4	0	0	0	0	0	0	4	0	0	0	0	0	0	0	0	0	0	0	0	0	0	0	0	0	0	0	0	0	0	0	0	0
k__Bacteria;p__Firmicutes;c__Bacilli;o__Bacillales;f__Bacillaceae;g__Bacillus;s__pseudofirmus	4	0	0	0	0	0	0	0	0	0	0	0	0	0	0	0	0	4	0	0	0	0	0	0	0	0	0	0	0	0	0	0	0
k__Bacteria;p__Firmicutes;c__Bacilli;o__Lactobacillales;f__Enterococcaceae;g__Enterococcus;s__NA	4	0	0	0	0	0	0	0	0	4	0	0	0	0	0	0	0	0	0	0	0	0	0	0	0	0	0	0	0	0	0	0	0
k__Bacteria;p__Firmicutes;c__Clostridia;o__Christensenellales;f__Christensenellaceae;g__Christensenella;s__minuta	4	0	0	0	0	0	0	0	0	0	0	0	0	0	0	0	4	0	0	0	0	0	0	0	0	0	0	0	0	0	0	0	0
k__Bacteria;p__Firmicutes;c__Clostridia;o__Lachnospirales;f__Lachnospiraceae;g__Lachnospiraceae FCS020 group;s__NA	4	0	0	0	0	0	0	0	0	0	0	0	0	0	0	0	0	0	0	0	0	0	0	0	0	4	0	0	0	0	0	0	0
k__Bacteria;p__Patescibacteria;c__Gracilibacteria;o__NA;f__NA;g__NA;s__NA	4	0	0	0	0	0	0	0	0	0	0	0	0	0	0	0	0	4	0	0	0	0	0	0	0	0	0	0	0	0	0	0	0
k__Bacteria;p__Proteobacteria;c__Gammaproteobacteria;o__Burkholderiales;f__Sutterellaceae;g__Sutterella;s__NA	4	0	0	0	0	0	0	4	0	0	0	0	0	0	0	0	0	0	0	0	0	0	0	0	0	0	0	0	0	0	0	0	0
k__Bacteria;p__Bacteroidota;c__Bacteroidia;o__Bacteroidales;f__Bacteroidaceae;g__Bacteroides;s__plebeius	3	0	0	0	0	0	0	0	0	0	0	0	0	0	0	0	0	0	0	0	0	0	0	0	0	0	0	0	3	0	0	0	0
k__Bacteria;p__Bacteroidota;c__Bacteroidia;o__Bacteroidales;f__Barnesiellaceae;g__Coprobacter;s__fastidiosus	3	0	0	0	0	0	0	0	0	0	3	0	0	0	0	0	0	0	0	0	0	0	0	0	0	0	0	0	0	0	0	0	0
k__Bacteria;p__Bacteroidota;c__Bacteroidia;o__Bacteroidales;f__Marinifilaceae;g__Odoribacter;s__splanchnicus	3	0	0	0	0	0	0	0	0	0	3	0	0	0	0	0	0	0	0	0	0	0	0	0	0	0	0	0	0	0	0	0	0
k__Bacteria;p__Bacteroidota;c__Bacteroidia;o__Bacteroidales;f__Rikenellaceae;g__Alistipes;s__finegoldii	3	0	0	0	0	0	0	0	0	0	0	0	0	0	0	0	0	0	0	0	0	0	0	0	0	0	0	0	3	0	0	0	0
k__Bacteria;p__Firmicutes;c__Clostridia;o__Oscillospirales;f__[Clostridium] methylpentosum group;g__NA;s__NA	3	0	0	0	0	0	0	0	0	0	0	0	0	0	0	0	3	0	0	0	0	0	0	0	0	0	0	0	0	0	0	0	0
k__Bacteria;p__Firmicutes;c__Clostridia;o__Peptostreptococcales-Tissierellales;f__Anaerovoracaceae;g__Mogibacterium;s__NA	3	0	0	0	0	0	0	0	0	0	0	3	0	0	0	0	0	0	0	0	0	0	0	0	0	0	0	0	0	0	0	0	0
k__Bacteria;p__Spirochaetota;c__Spirochaetia;o__Spirochaetales;f__Spirochaetaceae;g__Treponema;s__refringens	3	0	0	0	0	0	0	0	0	0	0	3	0	0	0	0	0	0	0	0	0	0	0	0	0	0	0	0	0	0	0	0	0
k__Bacteria;p__Actinobacteriota;c__Coriobacteriia;o__Coriobacteriales;f__Eggerthellaceae;g__Gordonibacter;s__pamelaeae	2	0	0	0	0	0	0	0	0	0	0	0	0	0	0	0	0	0	0	0	0	0	2	0	0	0	0	0	0	0	0	0	0
k__Bacteria;p__Bacteroidota;c__Bacteroidia;o__Bacteroidales;f__Dysgonomonadaceae;g__Dysgonomonas;s__NA	2	0	0	0	0	0	0	0	0	2	0	0	0	0	0	0	0	0	0	0	0	0	0	0	0	0	0	0	0	0	0	0	0
k__Bacteria;p__Campylobacterota;c__Campylobacteria;o__Campylobacterales;f__Campylobacteraceae;g__Campylobacter;s__curvus	2	0	0	0	0	0	0	0	0	0	0	0	0	0	0	0	0	2	0	0	0	0	0	0	0	0	0	0	0	0	0	0	0
k__Bacteria;p__Desulfobacterota;c__Desulfovibrionia;o__Desulfovibrionales;f__Desulfovibrionaceae;g__Desulfovibrio;s__fairfieldensis	2	0	0	0	0	0	0	0	2	0	0	0	0	0	0	0	0	0	0	0	0	0	0	0	0	0	0	0	0	0	0	0	0
k__Bacteria;p__Firmicutes;c__Bacilli;o__Erysipelotrichales;f__Erysipelatoclostridiaceae;g__UCG-004;s__NA	2	0	0	0	0	0	0	0	0	0	0	0	0	0	0	0	0	0	0	0	0	0	0	0	0	0	0	0	0	2	0	0	0
k__Bacteria;p__Firmicutes;c__Bacilli;o__Staphylococcales;f__Staphylococcaceae;g__Staphylococcus;s__pasteuri	2	0	0	0	0	0	0	0	0	0	0	0	0	0	0	0	0	2	0	0	0	0	0	0	0	0	0	0	0	0	0	0	0
k__Bacteria;p__Firmicutes;c__Clostridia;o__Lachnospirales;f__Lachnospiraceae;g__Tuzzerella;s__NA	2	0	0	0	0	0	0	0	0	0	0	0	0	0	0	0	0	0	0	0	0	0	0	0	0	2	0	0	0	0	0	0	0
k__Bacteria;p__Firmicutes;c__Clostridia;o__Oscillospirales;f__Oscillospiraceae;g__Colidextribacter;s__NA	2	0	0	0	0	0	0	0	0	0	2	0	0	0	0	0	0	0	0	0	0	0	0	0	0	0	0	0	0	0	0	0	0
k__Bacteria;p__Firmicutes;c__Clostridia;o__Oscillospirales;f__Ruminococcaceae;g__Candidatus Soleaferrea;s__NA	2	0	0	0	0	0	0	0	0	0	0	0	0	0	0	0	0	0	0	0	0	0	2	0	0	0	0	0	0	0	0	0	0
k__Bacteria;p__NA;c__NA;o__NA;f__NA;g__NA;s__NA	2	0	0	0	2	0	0	0	0	0	0	0	0	0	0	0	0	0	0	0	0	0	0	0	0	0	0	0	0	0	0	0	0
k__Bacteria;p__Proteobacteria;c__Gammaproteobacteria;o__Burkholderiales;f__Neisseriaceae;g__Conchiformibius;s__NA	2	0	0	0	0	0	0	0	2	0	0	0	0	0	0	0	0	0	0	0	0	0	0	0	0	0	0	0	0	0	0	0	0

## Sheet: S_Table3_Spearman_Cor
Additional Table 3. Spearman correlations between 20 most abundant genera between platforms
	Illumina	PacBio	spearman rho	spearman.pvalue	spearman.adjusted.pvalue
Saliva	Tannerella	Tannerella	1.00	5.51146E-06	5.51146E-05
	Alloprevotella	Alloprevotella	1.00	5.51146E-06	5.51146E-05
	Treponema	Treponema	0.98	4.96032E-05	0.000198413
	Veillonella	Veillonella	0.98	4.96032E-05	0.000198413
	Parvimonas	Parvimonas	0.98	4.96032E-05	0.000198413
	Porphyromonas	Porphyromonas	0.97	0.000165344	0.00041336
	Prevotella	Prevotella	0.97	0.000165344	0.00041336
	Granulicatella	Granulicatella	0.97	0.000165344	0.00041336
	Gemella	Gemella	0.93	0.000749559	0.001499118
	Haemophilus	Haemophilus	0.93	0.000749559	0.001499118
	Fretibacterium	Fretibacterium	0.90	0.000827411	0.001504384
	Rothia	Rothia	0.88	0.003075397	0.00473138
	Streptococcus	Streptococcus	0.87	0.004508377	0.006440539
	Filifactor	Filifactor	0.86	0.002796606	0.00466101
	Leptotrichia	Leptotrichia	0.85	0.006073633	0.008098178
	Capnocytophaga	Capnocytophaga	0.82	0.0107694	0.01346175
	Neisseria	Neisseria	0.77	0.021389991	0.025164696
	Selenomonas	Selenomonas	0.67	0.058889991	0.065433324
	Actinomyces	Actinomyces	0.63	0.076036155	0.080038058
	Fusobacterium	Fusobacterium	0.53	0.147525353	0.147525353
Subgingival plaque samples	Parvimonas	Parvimonas	0.98	4.96032E-05	0.000330688
	Leptotrichia	Leptotrichia	0.98	4.96032E-05	0.000330688
	Catonella	Catonella	0.98	4.96032E-05	0.000330688
	Alloprevotella	Alloprevotella	0.95	0.000352734	0.001007811
	[Eubacterium] brachy group	[Eubacterium] brachy group	0.95	0.000352734	0.001007811
	Filifactor	Filifactor	0.95	9.84961E-05	0.000393984
	[Eubacterium] saphenum group	[Eubacterium] saphenum group	0.95	9.84961E-05	0.000393984
	Prevotella	Prevotella	0.93	0.000749559	0.001665687
	Desulfobulbus	Desulfobulbus	0.93	0.000749559	0.001665687
	f:Anaerovoracaceae	f:Anaerovoracaceae	0.92	0.001311728	0.002384961
	Gemella	Gemella	0.92	0.001311728	0.002384961
	Fusobacterium	Fusobacterium	0.90	0.002028219	0.003380364
	Streptococcus	Streptococcus	0.88	0.003075397	0.004393424
	Tannerella	Tannerella	0.88	0.003075397	0.004393424
	Peptococcus	Peptococcus	0.87	0.004508377	0.00601117
	Porphyromonas	Porphyromonas	0.83	0.008267196	0.009726113
	Fretibacterium	Fretibacterium	0.83	0.008267196	0.009726113
	Peptostreptococcus	Peptostreptococcus	0.80	0.013828263	0.015364736
	Selenomonas	Selenomonas	0.77	0.021389991	0.02251578
	Treponema	Treponema	0.73	0.031123236	0.031123236
Faecal samples	Catenibacterium	Catenibacterium	1.00	0	0
	Coprococcus	Coprococcus	1.00	0.000396825	0.003968254
	Bifidobacterium	Bifidobacterium	0.96	0.002777778	0.006944444
	o:Clostridia UCG-014	o:Clostridia UCG-014	0.96	0.002777778	0.006944444
	Subdoligranulum	Subdoligranulum	0.96	0.002777778	0.006944444
	[Ruminococcus] torques group	[Ruminococcus] torques group	0.96	0.002777778	0.006944444
	Agathobacter	Agathobacter	0.95	0.000805535	0.004027677
	f:[Eubacterium] coprostanoligenes group	f:[Eubacterium] coprostanoligenes group	0.95	0.000805535	0.004027677
	Dialister	Dialister	0.90	0.005801285	0.012891744
	Faecalibacterium	Faecalibacterium	0.89	0.012301587	0.017573696
	UCG-002	UCG-002	0.89	0.012301587	0.017573696
	Akkermansia	Akkermansia	0.88	0.008148976	0.014083904
	Prevotella	Prevotella	0.88	0.008148976	0.014083904
	Christensenellaceae R-7 group	Christensenellaceae R-7 group	0.88	0.008450342	0.014083904
	Bacteroides	Bacteroides	0.85	0.016197127	0.020246409
	CAG-56	CAG-56	0.85	0.016197127	0.020246409
	Blautia	Blautia	0.83	0.021173516	0.024910018
	Dorea	Dorea	0.79	0.048015873	0.05335097
	Collinsella	Collinsella	0.64	0.138888889	0.14619883
	Ruminococcus	Ruminococcus	0.00	1	1
